# Supplementary material for: Importance of cardiac-synchronized vagus nerve stimulation parameters on the provoked chronotropic response for different levels of cardiac innervation
Source: Front Physiol. 2024 May 21;15:1379936. doi: 10.3389/fphys.2024.1379936 (PMC11148559; doi:10.3389/fphys.2024.1379936)
Supplement: Supplementary file 2 [file DataSheet2.ZIP]

Archive with 4 entries (3 files):
- Supplementary Material 2/
- Supplementary Material 2/all_data.csv
- Supplementary Material 2/generate_results.ipynb
- Supplementary Material 2/README.txt
