# Supplementary material for: Importance of cardiac-synchronized vagus nerve stimulation parameters on the provoked chronotropic response for different levels of cardiac innervation
Source: Front Physiol. 2024 May 21;15:1379936. doi: 10.3389/fphys.2024.1379936 (PMC11148559; doi:10.3389/fphys.2024.1379936)
Supplement: Supplementary file 2 [file DataSheet2.ZIP › Supplementary Material 2/all_data.csv]

subject	int (mA)	pw (s)	np	f (Hz)	del (ms)	hr_bl (bpm)	hr_stim (bpm)	charge (μC)	innervation
sheep_50109	1	0.00005	4	25.6	93.8	141.97823	141.1764706	0.2	intact
sheep_50109	0.2	0.00015	1	25.6	62.5	142.3149905	142.8571429	0.03	intact
sheep_50109	0.9	0.00005	2	21.3	16	143.9194051	143.5406699	0.09	intact
sheep_50109	0.7	0.0001	1	42.7	93.8	145.0326323	144.2307692	0.07	intact
sheep_50109	0.3	0.0001	1	21.3	125	146.484375	145.9854015	0.03	intact
sheep_50109	0.2	0.0002	4	32	93.8	146.8069489	146.6992665	0.16	intact
sheep_50109	0.7	0.00005	3	32	16	146.6992665	146.3414634	0.105	intact
sheep_50109	0.9	0.0001	3	21.3	93.8	146.6634075	143.8848921	0.27	intact
sheep_50109	0.4	0.00015	4	42.7	62.5	145.2432825	144.9275362	0.24	intact
sheep_50109	0.5	0.0002	1	42.7	62.5	143.9884809	143.1980907	0.1	intact
sheep_50109	0.3	0.00015	3	32	16	144.9975834	145.2784504	0.135	intact
sheep_50109	0.7	0.0002	3	42.7	156.2	144.4738743	125	0.42	intact
sheep_50109	0.2	0.00015	2	32	156.2	146.9507715	146.3414634	0.06	intact
sheep_50109	0.5	0.00015	1	32	156.2	144.5783133	144.2307692	0.075	intact
sheep_50109	0.5	0.0001	3	21.3	125	146.0564752	145.9854015	0.15	intact
sheep_50109	0.6	0.00015	1	21.3	16	147.0227885	144.9275362	0.09	intact
sheep_50109	0.2	0.00005	2	25.6	62.5	147.9654747	148.5148515	0.02	intact
sheep_50109	1	0.0002	4	32	93.8	144.5434835	81.63265306	0.8	intact
sheep_50109	0.4	0.0002	4	21.3	125	146.4486209	145.2784504	0.32	intact
sheep_50109	0.3	0.0001	3	42.7	156.2	144.3348569	144.5783133	0.09	intact
sheep_50109	0.3	0.0001	4	25.6	62.5	146.627566	145.9854015	0.12	intact
sheep_50109	0.9	0.00015	2	32	156.2	146.8428781	130.4347826	0.27	intact
sheep_50109	0.5	0.00015	2	21.3	156.2	146.1276181	145.2784504	0.15	intact
sheep_50109	0.9	0.00015	4	21.3	62.5	147.1670346	110.701107	0.54	intact
sheep_50109	0.8	0.0002	4	21.3	93.8	149.142431	105.2631579	0.64	intact
sheep_50109	0.9	0.0001	4	32	156.2	148.5516217	144.2307692	0.36	intact
sheep_50109	1	0.0002	3	25.6	93.8	148.8833747	89.82035928	0.6	intact
sheep_50109	0.7	0.0002	3	32	16	149.9250375	127.9317697	0.42	intact
sheep_50109	0.9	0.00015	3	42.7	62.5	148.6620416	125	0.405	intact
sheep_50109	0.8	0.00015	2	21.3	16	149.142431	137.9310345	0.24	intact
sheep_50109	0.2	0.00015	1	25.6	125	149.2908684	148.8833747	0.03	intact
sheep_50109	0.6	0.00005	1	42.7	16	148.8833747	149.2537313	0.03	intact
sheep_50109	0.8	0.0002	1	42.7	125	148.5516217	136.3636364	0.16	intact
sheep_50109	0.2	0.00015	3	21.3	93.8	150.526844	150.3759398	0.09	intact
sheep_50109	0.8	0.00005	3	42.7	93.8	148.8464401	148.8833747	0.12	intact
sheep_50109	1	0.00015	1	25.6	93.8	149.2537313	129.5896328	0.15	intact
sheep_50109	0.5	0.0002	2	25.6	16	149.2166128	145.9854015	0.2	intact
sheep_50109	0.6	0.0002	4	42.7	93.8	149.775337	139.5348837	0.48	intact
sheep_50109	0.8	0.0002	1	25.6	93.8	151.4768998	138.8888889	0.16	intact
sheep_50109	0.7	0.0001	3	25.6	16	150.7159005	150	0.21	intact
sheep_50109	0.9	0.00005	2	32	156.2	150.6024096	150.3759398	0.09	intact
sheep_50109	0.6	0.0001	1	25.6	125	150.1125844	151.1335013	0.06	intact
sheep_50109	0.3	0.0002	2	42.7	125	151.3622603	151.1335013	0.12	intact
sheep_50109	0.3	0.0001	4	25.6	156.2	150.9054326	151.1335013	0.12	intact
sheep_50109	0.3	0.00005	4	32	125	150.4890895	150	0.06	intact
sheep_50109	0.6	0.0001	1	32	16	150.9433962	150	0.06	intact
sheep_50109	0.3	0.00015	2	21.3	62.5	149.8875843	150.7537688	0.09	intact
sheep_50109	0.8	0.00005	2	21.3	125	149.6632577	150	0.08	intact
sheep_50109	0.2	0.0001	2	42.7	62.5	150.3382611	150.3759398	0.04	intact
sheep_50109	0.8	0.0001	1	21.3	93.8	150.9433962	149.2537313	0.08	intact
sheep_50109	0.4	0.00005	2	21.3	62.5	151.4768998	150.7537688	0.04	intact
sheep_50109	0.5	0.0001	3	21.3	16	150.1125844	150.3759398	0.15	intact
sheep_50109	0.5	0.00005	3	25.6	156.2	149.4768311	149.6259352	0.075	intact
sheep_50109	0.7	0.0001	3	42.7	156.2	149.4023904	149.6259352	0.21	intact
sheep_50109	0.6	0.00005	3	42.7	16	149.8501499	149.6259352	0.09	intact
sheep_50109	0.4	0.00005	4	32	16	149.3280239	149.6259352	0.08	intact
sheep_50109	0.3	0.0001	2	42.7	125	148.40465	149.2537313	0.06	intact
sheep_50109	0.5	0.0002	4	32	156.2	148.4780995	145.2784504	0.4	intact
sheep_50109	0.6	0.00005	4	21.3	93.8	150.4513541	150.3759398	0.12	intact
sheep_50109	0.6	0.00005	1	32	125	149.068323	149.6259352	0.03	intact
sheep_50109	0.9	0.00015	1	32	16	149.068323	132.1585903	0.135	intact
sheep_50109	1	0.0001	2	42.7	125	149.5140792	141.8439716	0.2	intact
sheep_50109	0.9	0.0002	2	21.3	125	148.8095238	123.2032854	0.36	intact
sheep_50109	0.2	0.00005	2	32	125	148.9203276	149.2537313	0.02	intact
sheep_50109	0.7	0.00005	4	42.7	93.8	148.8833747	148.1481481	0.14	intact
sheep_50109	0.4	0.00005	1	25.6	62.5	148.5516217	148.1481481	0.02	intact
sheep_50109	1	0.00005	1	32	62.5	148.184737	148.8833747	0.05	intact
sheep_50109	0.7	0.0001	4	25.6	156.2	148.4413657	148.1481481	0.28	intact
sheep_50109	1	0.0001	3	32	16	147.8560867	132.4503311	0.3	intact
sheep_50163	0.2	0.00015	1	25.6	62.5	137.8043179	137.6146789	0.03	intact
sheep_50163	0.4	0.0002	2	21.3	125	137.1115174	136.9863014	0.16	intact
sheep_50163	0.9	0.00005	2	21.3	16	136.6431337	135.1351351	0.09	intact
sheep_50163	0.7	0.0001	1	42.7	93.8	135.8388046	127.9317697	0.07	intact
sheep_50163	0.6	0.0002	1	25.6	156.2	136.3016811	119.047619	0.12	intact
sheep_50163	0.3	0.0001	1	21.3	125	136.9237791	136.9863014	0.03	intact
sheep_50163	0.2	0.0002	4	32	93.8	136.4877161	136.9863014	0.16	intact
sheep_50163	0.7	0.00005	3	32	16	137.6146789	137.2997712	0.105	intact
sheep_50163	0.9	0.0001	3	21.3	93.8	138.7283237	84.74576271	0.27	intact
sheep_50163	0.4	0.00015	4	42.7	62.5	141.0437236	140.8450704	0.24	intact
sheep_50163	0.5	0.0002	1	42.7	62.5	139.5673412	126.5822785	0.1	intact
sheep_50163	0.4	0.00015	2	42.7	62.5	141.4427157	140.8450704	0.12	intact
sheep_50163	0.3	0.00015	3	32	16	141.9446416	142.5178147	0.135	intact
sheep_50163	0.7	0.0002	3	42.7	156.2	143.5406699	76.82458387	0.42	intact
sheep_50163	0.8	0.00015	4	42.7	62.5	144.9625513	81.19079838	0.48	intact
sheep_50163	0.2	0.00015	2	32	156.2	145.9854015	145.631068	0.06	intact
sheep_50163	0.5	0.00015	1	32	156.2	144.5086705	143.8848921	0.075	intact
sheep_50163	0.5	0.0001	3	21.3	125	145.1027811	145.2784504	0.15	intact
sheep_50163	0.6	0.00015	1	21.3	16	146.6634075	128.2051282	0.09	intact
sheep_50163	0.2	0.00005	2	25.6	62.5	148.4413657	148.5148515	0.02	intact
sheep_50163	1	0.0002	4	32	93.8	149.068323	73.52941176	0.8	intact
sheep_50163	0.4	0.0002	4	21.3	125	152.7494908	151.8987342	0.32	intact
sheep_50163	1	0.00015	3	25.6	156.2	150.526844	74.53416149	0.45	intact
sheep_50163	0.3	0.0001	4	25.6	62.5	153.3742331	153.4526854	0.12	intact
sheep_50163	0.9	0.00015	2	32	156.2	152.2456229	92.44992296	0.27	intact
sheep_50163	0.5	0.00015	2	21.3	156.2	153.9250898	153.4526854	0.15	intact
sheep_50163	0.9	0.00015	4	21.3	62.5	153.609831	79.26023778	0.54	intact
sheep_50163	0.8	0.0002	4	21.3	93.8	155.4806945	76.04562738	0.64	intact
sheep_50163	0.9	0.0001	4	32	156.2	155.5209953	80	0.36	intact
sheep_50163	0.4	0.0002	4	25.6	62.5	154.0041068	153.4526854	0.32	intact
sheep_50163	1	0.0002	3	25.6	93.8	153.5705145	78.43137255	0.6	intact
sheep_50163	0.7	0.0002	3	32	16	156.9037657	93.89671362	0.42	intact
sheep_50163	0.9	0.00015	3	42.7	62.5	155.2795031	87.33624454	0.405	intact
sheep_50163	0.8	0.00015	2	21.3	16	154.7588342	105.6338028	0.24	intact
sheep_50163	0.2	0.00015	1	25.6	125	154.5197013	154.6391753	0.03	intact
sheep_50163	0.6	0.00005	1	42.7	16	154.2813062	154.2416452	0.03	intact
sheep_50163	0.8	0.0002	1	42.7	125	155.6420233	120	0.16	intact
sheep_50163	0.2	0.00015	3	21.3	93.8	157.1503405	156.6579634	0.09	intact
sheep_50163	0.8	0.00005	3	42.7	93.8	156.8627451	156.6579634	0.12	intact
sheep_50163	1	0.00015	1	25.6	93.8	156.698877	115.3846154	0.15	intact
sheep_50163	0.5	0.0002	2	25.6	16	158.1861323	136.9863014	0.2	intact
sheep_50163	0.6	0.0002	4	42.7	93.8	157.5630252	86.08321377	0.48	intact
sheep_50163	0.8	0.0002	1	25.6	93.8	158.0194891	119.760479	0.16	intact
sheep_50163	0.7	0.0001	3	25.6	16	156.4129301	133.037694	0.21	intact
sheep_50163	0.9	0.00005	2	32	156.2	156.4129301	154.2416452	0.09	intact
sheep_50163	0.6	0.0001	1	25.6	125	156.1686622	155.8441558	0.06	intact
sheep_50163	0.3	0.0002	2	42.7	125	157.1503405	157.0680628	0.12	intact
sheep_50163	0.3	0.0001	4	25.6	156.2	157.6458224	157.480315	0.12	intact
sheep_50163	0.6	0.0001	1	32	16	158.3531275	158.3113456	0.06	intact
sheep_50163	0.3	0.00015	2	21.3	62.5	158.9825119	159.1511936	0.09	intact
sheep_50163	0.8	0.00005	2	21.3	125	159.3202337	159.5744681	0.08	intact
sheep_50163	0.2	0.0001	2	42.7	62.5	159.9573447	160	0.04	intact
sheep_50163	0.8	0.0001	1	21.3	93.8	161.1603546	141.509434	0.08	intact
sheep_50163	0.4	0.00005	2	21.3	62.5	159.7869507	159.5744681	0.04	intact
sheep_50163	0.5	0.0001	3	21.3	16	159.27794	159.1511936	0.15	intact
sheep_50163	0.5	0.00005	3	25.6	156.2	160.0853789	160	0.075	intact
sheep_50163	0.7	0.0001	3	42.7	156.2	159.7869507	143.5406699	0.21	intact
sheep_50163	0.6	0.00005	3	42.7	16	159.6593933	160	0.09	intact
sheep_50163	0.4	0.00005	4	32	16	159.8721023	160	0.08	intact
sheep_50163	0.3	0.0001	2	42.7	125	159.3625498	159.5744681	0.06	intact
sheep_50163	0.5	0.0002	4	32	156.2	160.5995717	136.0544218	0.4	intact
sheep_50163	0.6	0.00005	4	21.3	93.8	161.2903226	161.2903226	0.12	intact
sheep_50163	0.9	0.00015	1	32	16	160.2564103	123.7113402	0.135	intact
sheep_50163	1	0.0001	2	42.7	125	161.1603546	107.9136691	0.2	intact
sheep_50163	0.9	0.0002	2	21.3	125	160	86.20689655	0.36	intact
sheep_50163	0.2	0.00005	2	32	125	158.1027668	158.3113456	0.02	intact
sheep_50163	0.7	0.00005	4	42.7	93.8	157.5216592	157.8947368	0.14	intact
sheep_50163	0.4	0.00005	1	25.6	62.5	158.2278481	157.8947368	0.02	intact
sheep_50163	1	0.00005	1	32	62.5	157.8116781	155.0387597	0.05	intact
sheep_50163	0.7	0.0001	4	25.6	156.2	158.4786054	147.4201474	0.28	intact
sheep_50163	1	0.0001	3	32	16	157.8531965	94.63722397	0.3	intact
sheep_50162	0.4	0.00005	1	25.6	62.5	143.472023	143.5406699	0.02	intact
sheep_50162	0.4	0.00015	4	42.7	62.5	142.4163304	131.8681319	0.24	intact
sheep_50162	0.6	0.0001	1	32	16	143.0956356	132.1585903	0.06	intact
sheep_50162	0.6	0.00005	1	32	125	141.476067	141.1764706	0.03	intact
sheep_50162	0.6	0.0002	1	25.6	156.2	142.2137947	127.1186441	0.12	intact
sheep_50162	0.8	0.00015	4	42.7	62.5	140.7459536	87.71929825	0.48	intact
sheep_50162	0.9	0.0001	3	21.3	93.8	143.6437635	98.68421053	0.27	intact
sheep_50162	0.2	0.00005	2	25.6	62.5	141.3760603	141.509434	0.02	intact
sheep_50162	0.8	0.00015	2	21.3	16	140.2852467	102.2146508	0.24	intact
sheep_50162	0.8	0.0002	4	21.3	93.8	141.2429379	80.21390374	0.64	intact
sheep_50162	0.2	0.00015	1	25.6	125	140.6469761	140.1869159	0.03	intact
sheep_50162	0.8	0.0001	1	21.3	93.8	139.3081031	122.4489796	0.08	intact
sheep_50162	0.5	0.0002	1	42.7	62.5	137.9310345	125.2609603	0.1	intact
sheep_50162	0.8	0.00005	2	21.3	125	137.1428571	136.6742597	0.08	intact
sheep_50162	0.4	0.0002	2	21.3	125	137.1428571	131.2910284	0.16	intact
sheep_50162	1	0.00005	4	25.6	93.8	136.1779392	107.5268817	0.2	intact
sheep_50162	1	0.0001	2	42.7	125	136.425648	101.1804384	0.2	intact
sheep_50162	0.5	0.00005	3	25.6	156.2	136.8301026	136.3636364	0.075	intact
sheep_50162	0.7	0.00005	3	32	16	135.0135014	134.529148	0.105	intact
sheep_50162	0.6	0.0001	1	25.6	125	135.0438893	126.8498943	0.06	intact
sheep_50162	0.7	0.0002	3	32	16	133.8688086	92.02453988	0.42	intact
sheep_50162	0.4	0.00015	2	42.7	62.5	135.9927471	131.2910284	0.12	intact
sheep_50162	0.6	0.00005	1	42.7	16	133.7494427	133.037694	0.03	intact
sheep_50162	0.5	0.00015	1	32	156.2	131.4636284	123.7113402	0.075	intact
sheep_50162	0.7	0.0001	4	25.6	156.2	131.1762134	99.66777409	0.28	intact
sheep_50162	1	0.00015	1	25.6	93.8	130.6335728	103.9861352	0.15	intact
sheep_50162	0.9	0.00015	4	21.3	62.5	130.3214596	79.15567282	0.54	intact
sheep_50162	0.6	0.0002	4	42.7	93.8	130.5199043	86.95652174	0.48	intact
sheep_50162	0.9	0.0001	4	32	156.2	128.0683031	82.41758242	0.36	intact
sheep_50162	0.3	0.00005	4	32	125	128.0683031	127.9317697	0.06	intact
sheep_50162	0.2	0.00015	3	21.3	93.8	126.2360614	126.0504202	0.09	intact
sheep_50162	0.3	0.0001	3	42.7	156.2	125.6281407	125.5230126	0.09	intact
sheep_50162	0.7	0.0001	3	25.6	16	125.4705144	96.77419355	0.21	intact
sheep_50162	0.6	0.00005	4	21.3	93.8	125.8917331	125.2609603	0.12	intact
sheep_50162	0.9	0.00015	3	42.7	62.5	124.6882793	81.85538881	0.405	intact
sheep_50162	0.9	0.00015	2	32	156.2	125.6281407	89.41877794	0.27	intact
sheep_50162	0.3	0.0001	1	21.3	125	124.5071592	124.2236025	0.03	intact
sheep_50162	0.9	0.00015	1	32	16	122.4989792	101.8675722	0.135	intact
sheep_50162	1	0.0002	3	25.6	93.8	122.1995927	76.92307692	0.6	intact
sheep_50162	0.3	0.00015	2	21.3	62.5	122.6492232	122.1995927	0.09	intact
sheep_50162	0.4	0.0002	4	25.6	62.5	120.7972619	100.8403361	0.32	intact
sheep_50162	0.7	0.0001	1	42.7	93.8	120.1201201	109.2896175	0.07	intact
sheep_50162	0.5	0.0002	4	32	156.2	119.2842942	88.365243	0.4	intact
sheep_50162	0.2	0.0002	4	32	93.8	119.5695496	119.2842942	0.16	intact
sheep_50162	0.8	0.0002	1	42.7	125	118.6708861	98.19967267	0.16	intact
sheep_50162	0.4	0.00005	4	32	16	117.7856302	117.4168297	0.08	intact
sheep_50162	0.2	0.00005	2	32	125	117.6009408	117.6470588	0.02	intact
sheep_50162	0.2	0.0001	2	42.7	62.5	117.8550383	117.8781925	0.04	intact
sheep_50162	0.5	0.0001	3	21.3	125	117.7856302	113.2075472	0.15	intact
sheep_50162	1	0.0001	3	32	16	117.2103927	83.44923505	0.3	intact
sheep_50162	0.7	0.0001	3	42.7	156.2	117.9013559	94.19152276	0.21	intact
sheep_50162	0.3	0.0002	2	42.7	125	116.3016088	114.7227533	0.12	intact
sheep_50162	1	0.00015	3	25.6	156.2	115.3402537	71.85628743	0.45	intact
sheep_50162	0.8	0.0002	1	25.6	93.8	115.3402537	96.3081862	0.16	intact
sheep_50162	0.2	0.00015	1	25.6	62.5	114.1769743	114.0684411	0.03	intact
sheep_50162	0.9	0.00005	2	21.3	16	113.507378	105.6338028	0.09	intact
sheep_50162	0.6	0.00005	3	42.7	16	112.9730748	112.5703565	0.09	intact
sheep_50162	1	0.00005	1	32	62.5	112.8668172	105.2631579	0.05	intact
sheep_50162	0.7	0.00005	4	42.7	93.8	112.5703565	111.9402985	0.14	intact
sheep_50162	0.5	0.0001	3	21.3	16	112.5492403	105.4481547	0.15	intact
sheep_50162	0.3	0.00015	3	32	16	112.3805956	111.9402985	0.135	intact
sheep_50162	0.4	0.00005	2	21.3	62.5	112.3174841	112.3595506	0.04	intact
sheep_50162	0.3	0.0001	2	42.7	125	112.2334456	112.3595506	0.06	intact
sheep_50162	0.3	0.0001	4	25.6	62.5	112.0448179	111.7318436	0.12	intact
sheep_50162	0.8	0.00005	3	42.7	93.8	111.7942985	111.3172542	0.12	intact
sheep_50162	1	0.0002	4	32	93.8	111.5863865	70.5052879	0.8	intact
sheep_50162	0.9	0.00005	2	32	156.2	112.4016486	103.0927835	0.09	intact
sheep_50162	0.4	0.0002	4	21.3	125	110.4158999	86.58008658	0.32	intact
sheep_50162	0.2	0.00015	2	32	156.2	109.2896175	109.0909091	0.06	intact
sheep_50162	0.6	0.00015	1	21.3	16	108.8731628	98.19967267	0.09	intact
sheep_50162	0.3	0.0001	4	25.6	156.2	108.4206722	108.3032491	0.12	intact
sheep_50162	0.7	0.0002	3	42.7	156.2	108.2055906	71.25890736	0.42	intact
sheep_50162	0.5	0.00015	2	21.3	156.2	108.3228019	92.30769231	0.15	intact
sheep_50162	0.9	0.0002	2	21.3	125	107.3921604	75.94936709	0.36	intact
sheep_50162	0.5	0.0002	2	25.6	16	107.2194425	92.02453988	0.2	intact
sheep_50147	0.4	0.00005	1	25.6	62.5	153.9645881	153.0612245	0.02	intact
sheep_50147	0.4	0.00015	4	42.7	62.5	154.2813062	151.8987342	0.24	intact
sheep_50147	0.6	0.0001	1	32	16	154.679041	153.8461538	0.06	intact
sheep_50147	0.6	0.00005	1	32	125	154.8387097	154.6391753	0.03	intact
sheep_50147	0.6	0.0002	1	25.6	156.2	155.2393273	150.3759398	0.12	intact
sheep_50147	0.8	0.00015	4	42.7	62.5	155.5209953	114.9425287	0.48	intact
sheep_50147	0.9	0.0001	3	21.3	93.8	159.19342	143.5406699	0.27	intact
sheep_50147	0.2	0.00005	2	25.6	62.5	157.4389924	157.0680628	0.02	intact
sheep_50147	0.8	0.00015	2	21.3	16	156.7398119	135.7466063	0.24	intact
sheep_50147	0.8	0.0002	4	21.3	93.8	158.3113456	116.9590643	0.64	intact
sheep_50147	0.2	0.00015	1	25.6	125	161.2469766	160.8579088	0.03	intact
sheep_50147	0.8	0.0001	1	21.3	93.8	158.9825119	154.6391753	0.08	intact
sheep_50147	0.5	0.0002	1	42.7	62.5	159.1511936	154.6391753	0.1	intact
sheep_50147	0.8	0.00005	2	21.3	125	160.2992252	160.4278075	0.08	intact
sheep_50147	0.4	0.0002	2	21.3	125	160.4707141	160	0.16	intact
sheep_50147	1	0.00005	4	25.6	93.8	161.7250674	161.7250674	0.2	intact
sheep_50147	1	0.0001	2	42.7	125	162.9106706	151.8987342	0.2	intact
sheep_50147	0.5	0.00005	3	25.6	156.2	163.8448935	163.9344262	0.075	intact
sheep_50147	0.7	0.00005	3	32	16	163.5322976	162.601626	0.105	intact
sheep_50147	0.6	0.0001	1	25.6	125	163.9344262	163.4877384	0.06	intact
sheep_50147	0.7	0.0002	3	32	16	148.9942886	129.5896328	0.42	intact
sheep_50147	0.4	0.00015	2	42.7	62.5	167.8321678	166.6666667	0.12	intact
sheep_50147	0.6	0.00005	1	42.7	16	163.3542064	162.601626	0.03	intact
sheep_50147	0.5	0.00015	1	32	156.2	161.0738255	160.4278075	0.075	intact
sheep_50147	0.7	0.0001	4	25.6	156.2	161.5074024	156.6579634	0.28	intact
sheep_50147	1	0.00015	1	25.6	93.8	161.2903226	146.6992665	0.15	intact
sheep_50147	0.9	0.00015	4	21.3	62.5	159.7869507	117.4168297	0.54	intact
sheep_50147	0.6	0.0002	4	42.7	93.8	161.3770845	135.1351351	0.48	intact
sheep_50147	0.9	0.0001	4	32	156.2	159.9573447	145.2784504	0.36	intact
sheep_50147	0.3	0.00005	4	32	125	158.7301587	158.3113456	0.06	intact
sheep_50147	0.2	0.00015	3	21.3	93.8	156.3314226	156.25	0.09	intact
sheep_50147	0.3	0.0001	3	42.7	156.2	155.9251559	156.6579634	0.09	intact
sheep_50147	0.7	0.0001	3	25.6	16	156.128025	148.5148515	0.21	intact
sheep_50147	0.6	0.00005	4	21.3	93.8	155.8846454	155.0387597	0.12	intact
sheep_50147	0.9	0.00015	3	42.7	62.5	156.3314226	114.0684411	0.405	intact
sheep_50147	0.9	0.00015	2	32	156.2	155.5613171	147.7832512	0.27	intact
sheep_50147	0.3	0.0001	1	21.3	125	159.7018898	158.7301587	0.03	intact
sheep_50147	0.9	0.00015	1	32	16	155.8441558	142.8571429	0.135	intact
sheep_50147	1	0.0002	3	25.6	93.8	155.4001554	103.626943	0.6	intact
sheep_50147	0.3	0.00015	2	21.3	62.5	155.4001554	155.0387597	0.09	intact
sheep_50147	0.4	0.0002	4	25.6	62.5	153.9645881	151.8987342	0.32	intact
sheep_50147	0.7	0.0001	1	42.7	93.8	153.3742331	151.5151515	0.07	intact
sheep_50147	0.5	0.0002	4	32	156.2	152.0527116	143.1980907	0.4	intact
sheep_50147	0.2	0.0002	4	32	93.8	151.9756839	151.8987342	0.16	intact
sheep_50147	0.8	0.0002	1	42.7	125	151.591713	140.1869159	0.16	intact
sheep_50147	0.4	0.00005	4	32	16	151.8987342	151.8987342	0.08	intact
sheep_50147	0.2	0.00005	2	32	125	151.8602885	151.8987342	0.02	intact
sheep_50147	0.2	0.0001	2	42.7	62.5	152.6329178	152.6717557	0.04	intact
sheep_50147	0.5	0.0001	3	21.3	125	159.8295152	156.25	0.15	intact
sheep_50147	1	0.0001	3	32	16	158.6881777	126.3157895	0.3	intact
sheep_50147	0.7	0.0001	3	42.7	156.2	159.0246488	151.1335013	0.21	intact
sheep_50147	0.3	0.0002	2	42.7	125	155.6420233	154.2416452	0.12	intact
sheep_50147	1	0.00015	3	25.6	156.2	151.9371993	107.3345259	0.45	intact
sheep_50147	0.8	0.0002	1	25.6	93.8	150.7916562	137.2997712	0.16	intact
sheep_50147	0.2	0.00015	1	25.6	62.5	148.6252167	148.5148515	0.03	intact
sheep_50147	0.9	0.00005	2	21.3	16	148.1481481	147.4201474	0.09	intact
sheep_50147	0.6	0.00005	3	42.7	16	148.40465	147.4201474	0.09	intact
sheep_50147	1	0.00005	1	32	62.5	148.4780995	148.1481481	0.05	intact
sheep_50147	0.7	0.00005	4	42.7	93.8	148.7726258	147.7832512	0.14	intact
sheep_50147	0.5	0.0001	3	21.3	16	148.4780995	147.0588235	0.15	intact
sheep_50147	0.3	0.00015	3	32	16	148.3312732	148.8833747	0.135	intact
sheep_50147	0.4	0.00005	2	21.3	62.5	148.5884101	148.5148515	0.04	intact
sheep_50147	0.3	0.0001	2	42.7	125	148.2213439	148.5148515	0.06	intact
sheep_50147	0.3	0.0001	4	25.6	62.5	149.068323	149.6259352	0.12	intact
sheep_50147	0.8	0.00005	3	42.7	93.8	151.8602885	150.3759398	0.12	intact
sheep_50147	1	0.0002	4	32	93.8	150.4513541	88.365243	0.8	intact
sheep_50147	0.9	0.00005	2	32	156.2	153.8067162	153.8461538	0.09	intact
sheep_50147	0.4	0.0002	4	21.3	125	148.1481481	145.9854015	0.32	intact
sheep_50147	0.2	0.00015	2	32	156.2	147.4926254	147.7832512	0.06	intact
sheep_50147	0.6	0.00015	1	21.3	16	147.0948762	139.5348837	0.09	intact
sheep_50147	0.3	0.0001	4	25.6	156.2	146.9147894	147.4201474	0.12	intact
sheep_50147	0.7	0.0002	3	42.7	156.2	148.294612	129.3103448	0.42	intact
sheep_50147	0.5	0.00015	2	21.3	156.2	150.3006012	147.4201474	0.15	intact
sheep_50147	0.9	0.0002	2	21.3	125	148.6620416	107.9136691	0.36	intact
sheep_50147	0.5	0.0002	2	25.6	16	148.8095238	134.8314607	0.2	intact
sheep_50226	0.6	0.00005	4	21.3	93.8	138.2807098	136.9863014	0.12	intact
sheep_50226	0.6	0.0002	4	42.7	93.8	139.275766	125.2609603	0.48	intact
sheep_50226	0.8	0.0002	4	21.3	93.8	139.8927489	127.1186441	0.64	intact
sheep_50226	0.5	0.00005	3	25.6	156.2	139.7624039	139.5348837	0.075	intact
sheep_50226	0.4	0.0002	4	21.3	125	139.827546	138.2488479	0.32	intact
sheep_50226	1	0.0001	2	42.7	125	139.4052045	132.7433628	0.2	intact
sheep_50226	0.5	0.0002	4	32	156.2	139.3081031	138.2488479	0.4	intact
sheep_50226	0.9	0.00005	2	32	156.2	140.4494382	140.1869159	0.09	intact
sheep_50226	0.5	0.0002	1	42.7	62.5	140.1541696	139.5348837	0.1	intact
sheep_50226	0.4	0.00005	2	21.3	62.5	140.7459536	140.5152225	0.04	intact
sheep_50226	0.3	0.0001	2	42.7	125	141.0105758	140.5152225	0.06	intact
sheep_50226	0.8	0.00015	4	42.7	62.5	142.789148	127.1186441	0.48	intact
sheep_50226	0.9	0.00015	2	32	156.2	142.0790907	133.9285714	0.27	intact
sheep_50226	0.8	0.0002	1	42.7	125	140.778977	136.6742597	0.16	intact
sheep_50226	1	0.00015	1	25.6	93.8	141.9110691	135.7466063	0.15	intact
sheep_50226	0.9	0.00005	2	21.3	16	142.3487544	141.8439716	0.09	intact
sheep_50226	1	0.0002	4	32	93.8	142.3149905	102.2146508	0.8	intact
sheep_50226	1	0.00005	4	25.6	93.8	143.8503956	143.5406699	0.2	intact
sheep_50226	0.8	0.00005	2	21.3	125	142.5855513	142.1800948	0.08	intact
sheep_50226	0.3	0.00005	4	32	125	142.2475107	141.8439716	0.06	intact
sheep_50226	0.8	0.0002	1	25.6	93.8	142.0790907	135.1351351	0.16	intact
sheep_50226	0.3	0.0002	2	42.7	125	142.2137947	141.509434	0.12	intact
sheep_50226	0.9	0.0001	3	21.3	93.8	141.9110691	136.0544218	0.27	intact
sheep_50226	0.7	0.0001	3	42.7	156.2	141.7769376	140.5152225	0.21	intact
sheep_50226	0.4	0.0002	4	25.6	62.5	140.5152225	139.5348837	0.32	intact
sheep_50226	0.7	0.00005	4	42.7	93.8	141.7434444	142.1800948	0.14	intact
sheep_50226	0.3	0.00015	3	32	16	143.3006926	142.8571429	0.135	intact
sheep_50226	0.3	0.0001	1	21.3	125	143.8503956	143.5406699	0.03	intact
sheep_50226	0.4	0.00005	4	32	16	144.5783133	144.5783133	0.08	intact
sheep_50226	0.9	0.00015	3	42.7	62.5	145.3840562	126.3157895	0.405	intact
sheep_50226	0.4	0.00015	4	42.7	62.5	146.6992665	145.631068	0.24	intact
sheep_50226	0.6	0.00005	1	32	125	145.4898157	144.9275362	0.03	intact
sheep_50226	0.5	0.00015	1	32	156.2	146.3057791	145.631068	0.075	intact
sheep_50226	0.7	0.00005	3	32	16	146.1988304	145.631068	0.105	intact
sheep_50226	0.6	0.00005	3	42.7	16	147.4926254	146.6992665	0.09	intact
sheep_50226	0.2	0.00015	3	21.3	93.8	147.0588235	146.6992665	0.09	intact
sheep_50226	0.9	0.00015	1	32	16	147.4201474	137.2997712	0.135	intact
sheep_50226	0.2	0.00005	2	25.6	62.5	147.9289941	147.4201474	0.02	intact
sheep_50226	1	0.0002	3	25.6	93.8	147.4926254	105.6338028	0.6	intact
sheep_50226	0.8	0.0001	1	21.3	93.8	151.2096774	149.2537313	0.08	intact
sheep_50226	0.7	0.0001	4	25.6	156.2	148.2213439	146.3414634	0.28	intact
sheep_50226	0.7	0.0002	3	42.7	156.2	147.7832512	133.9285714	0.42	intact
sheep_50226	0.6	0.00005	1	42.7	16	146.4128843	146.6992665	0.03	intact
sheep_50226	0.6	0.0002	1	25.6	156.2	145.137881	143.5406699	0.12	intact
sheep_50226	0.3	0.0001	4	25.6	62.5	148.0750247	148.1481481	0.12	intact
sheep_50226	0.2	0.00015	1	25.6	125	149.8127341	149.6259352	0.03	intact
sheep_50226	0.9	0.0001	4	32	156.2	150.7537688	143.1980907	0.36	intact
sheep_50226	0.9	0.00015	4	21.3	62.5	151.2859304	133.037694	0.54	intact
sheep_50226	0.2	0.00015	2	32	156.2	152.1298174	151.5151515	0.06	intact
sheep_50226	0.5	0.0002	2	25.6	16	151.5151515	150.3759398	0.2	intact
sheep_50226	0.8	0.00005	3	42.7	93.8	151.7067004	151.1335013	0.12	intact
sheep_50226	0.2	0.00005	2	32	125	152.4390244	151.8987342	0.02	intact
sheep_50226	0.3	0.0001	4	25.6	156.2	152.1298174	152.284264	0.12	intact
sheep_50226	0.3	0.00015	2	21.3	62.5	152.9051988	152.6717557	0.09	intact
sheep_50226	0.5	0.0001	3	21.3	16	153.7672988	153.0612245	0.15	intact
sheep_50226	0.2	0.0002	4	32	93.8	154.0041068	154.2416452	0.16	intact
sheep_50226	0.7	0.0001	1	42.7	93.8	154.9186677	154.2416452	0.07	intact
sheep_50226	0.4	0.00015	2	42.7	62.5	155.5613171	154.2416452	0.12	intact
sheep_50226	0.7	0.0001	3	25.6	16	155.7632399	153.4526854	0.21	intact
sheep_50226	0.5	0.00015	2	21.3	156.2	156.2907007	155.0387597	0.15	intact
sheep_50226	0.7	0.0002	3	32	16	156.4945227	133.3333333	0.42	intact
sheep_50226	0.5	0.0001	3	21.3	125	158.2278481	157.0680628	0.15	intact
sheep_50226	0.2	0.00015	1	25.6	62.5	156.9037657	156.6579634	0.03	intact
sheep_50226	0.6	0.00015	1	21.3	16	156.0062402	151.8987342	0.09	intact
sheep_50226	1	0.0001	3	32	16	156.5353509	138.2488479	0.3	intact
sheep_50226	0.6	0.0001	1	32	16	157.6044129	156.6579634	0.06	intact
sheep_50226	0.4	0.0002	2	21.3	125	156.25	155.0387597	0.16	intact
sheep_50226	0.9	0.0002	2	21.3	125	156.25	126.0504202	0.36	intact
sheep_50226	0.4	0.00005	1	25.6	62.5	157.6872536	157.0680628	0.02	intact
sheep_50226	0.3	0.0001	3	42.7	156.2	156.4945227	155.4404145	0.09	intact
sheep_50226	0.6	0.0001	1	25.6	125	155.4001554	155.4404145	0.06	intact
sheep_50226	0.8	0.00015	2	21.3	16	156.7398119	139.8601399	0.24	intact
sheep_50226	1	0.00005	1	32	62.5	155.7228134	155.0387597	0.05	intact
sheep_50226	1	0.00015	3	25.6	156.2	155.1189245	126.3157895	0.45	intact
sheep_50226	0.2	0.0001	2	42.7	62.5	157.0269563	157.0680628	0.04	intact
sheep_50175	0.4	0.00005	2	21.3	62.5	139.9906673	138.8888889	0.04	intact
sheep_50175	0.7	0.0002	3	32	16	139.7298556	97.24473258	0.42	intact
sheep_50175	1	0.00005	1	32	62.5	144.7876448	141.8439716	0.05	intact
sheep_50175	0.7	0.0001	4	25.6	156.2	140.4823226	126.0504202	0.28	intact
sheep_50175	0.5	0.0002	4	32	156.2	144.5434835	125.5230126	0.4	intact
sheep_50175	0.9	0.0001	4	32	156.2	145.8789205	117.8781925	0.36	intact
sheep_50175	1	0.00015	1	25.6	93.8	151.8987342	131.8681319	0.15	intact
sheep_50175	0.2	0.00015	3	21.3	93.8	148.4413657	145.9854015	0.09	intact
sheep_50175	0.8	0.0002	1	25.6	93.8	144.2654484	123.9669421	0.16	intact
sheep_50175	0.2	0.0001	2	42.7	62.5	145.7371873	145.9854015	0.04	intact
sheep_50175	0.4	0.00015	4	42.7	62.5	146.6634075	139.2111369	0.24	intact
sheep_50175	0.3	0.0001	4	25.6	156.2	146.6634075	141.8439716	0.12	intact
sheep_50175	0.6	0.0001	1	25.6	125	147.4926254	144.9275362	0.06	intact
sheep_50175	0.4	0.0002	4	21.3	125	148.7357462	135.1351351	0.32	intact
sheep_50175	0.8	0.0002	4	21.3	93.8	151.1335013	100.5025126	0.64	intact
sheep_50175	0.3	0.00015	2	21.3	62.5	156.9858713	154.2416452	0.09	intact
sheep_50175	0.3	0.0001	1	21.3	125	151.3240858	150	0.03	intact
sheep_50175	0.2	0.00015	1	25.6	125	150.981379	149.2537313	0.03	intact
sheep_50175	0.4	0.00005	1	25.6	62.5	149.7005988	150.3759398	0.02	intact
sheep_50175	0.3	0.0001	3	42.7	156.2	155.9251559	152.6717557	0.09	intact
sheep_50175	0.9	0.0001	3	21.3	93.8	152.1683997	125	0.27	intact
sheep_50175	0.9	0.00015	1	32	16	158.7301587	133.3333333	0.135	intact
sheep_50175	0.9	0.00005	2	21.3	16	159.19342	154.2416452	0.09	intact
sheep_50175	0.2	0.00005	2	25.6	62.5	154.7189273	154.2416452	0.02	intact
sheep_50175	0.7	0.0001	3	25.6	16	153.8067162	137.6146789	0.21	intact
sheep_50175	0.7	0.00005	3	32	16	157.7701814	151.1335013	0.105	intact
sheep_50175	0.6	0.0002	4	42.7	93.8	156.1686622	120.9677419	0.48	intact
sheep_50175	0.5	0.00015	1	32	156.2	160.1281025	156.25	0.075	intact
sheep_50175	0.3	0.00005	4	32	125	157.0269563	155.8441558	0.06	intact
sheep_50175	0.7	0.0001	1	42.7	93.8	155.2795031	149.2537313	0.07	intact
sheep_50175	0.3	0.0001	2	42.7	125	155.9251559	153.8461538	0.06	intact
sheep_50175	0.5	0.00015	2	21.3	156.2	160.9873893	150	0.15	intact
sheep_50175	0.2	0.00015	2	32	156.2	157.3151547	154.2416452	0.06	intact
sheep_50175	0.5	0.0002	1	42.7	62.5	156.3314226	144.9275362	0.1	intact
sheep_50175	0.8	0.0002	1	42.7	125	156.4537158	136.3636364	0.16	intact
sheep_50175	1	0.0001	3	32	16	156.4129301	104.3478261	0.3	intact
sheep_50175	0.8	0.00005	2	21.3	125	159.4472495	155.0387597	0.08	intact
sheep_50175	0.3	0.0001	4	25.6	62.5	154.7987616	150	0.12	intact
sheep_50175	0.4	0.00015	2	42.7	62.5	155.2795031	149.6259352	0.12	intact
sheep_50175	0.6	0.00005	1	32	125	155.8846454	154.6391753	0.03	intact
sheep_50175	0.6	0.00005	4	21.3	93.8	153.8067162	148.5148515	0.12	intact
sheep_50175	1	0.00005	4	25.6	93.8	158.8141874	148.5148515	0.2	intact
sheep_50175	0.9	0.0002	2	21.3	125	158.0194891	130.1518438	0.36	intact
sheep_50175	0.7	0.00005	4	42.7	93.8	159.4896332	153.4526854	0.14	intact
sheep_50175	0.6	0.0002	1	25.6	156.2	156.5353509	142.5178147	0.12	intact
sheep_50175	0.8	0.00005	3	42.7	93.8	158.1444386	153.0612245	0.12	intact
sheep_50175	0.9	0.00005	2	32	156.2	161.4205004	155.8441558	0.09	intact
sheep_50175	0.3	0.0002	2	42.7	125	188.6792453	179.1044776	0.12	intact
sheep_50175	0.5	0.0001	3	21.3	16	159.6593933	153.8461538	0.15	intact
sheep_50175	0.5	0.0002	2	25.6	16	173.3603005	138.5681293	0.2	intact
sheep_50175	0.2	0.0002	4	32	93.8	163.1765026	157.8947368	0.16	intact
sheep_50175	0.2	0.00015	1	25.6	62.5	154.4799176	153.0612245	0.03	intact
sheep_50175	0.6	0.00005	1	42.7	16	157.4389924	162.1621622	0.03	intact
sheep_50175	1	0.0001	2	42.7	125	154.5197013	130.1518438	0.2	intact
sheep_50175	0.8	0.0001	1	21.3	93.8	158.6881777	144.9275362	0.08	intact
sheep_50175	0.5	0.0001	3	21.3	125	156.8627451	148.8833747	0.15	intact
sheep_50175	0.5	0.00005	3	25.6	156.2	163.0434783	157.480315	0.075	intact
sheep_50175	0.4	0.0002	2	21.3	125	180.9954751	169.4915254	0.16	intact
sheep_50175	0.6	0.0001	1	32	16	157.480315	151.1335013	0.06	intact
sheep_50175	0.8	0.00015	2	21.3	16	154.1623844	119.2842942	0.24	intact
sheep_50175	0.3	0.00015	3	32	16	159.6593933	151.8987342	0.135	intact
sheep_50175	0.9	0.00015	2	32	156.2	152.6329178	128.2051282	0.27	intact
sheep_50175	0.2	0.00005	2	32	125	156.128025	153.8461538	0.02	intact
sheep_50175	0.6	0.00015	1	21.3	16	151.1335013	136.9863014	0.09	intact
sheep_50175	0.4	0.00005	4	32	16	151.2096774	146.3414634	0.08	intact
sheep_50175	0.4	0.0002	4	25.6	62.5	151.4004542	134.2281879	0.32	intact
sheep_50175	0.6	0.00005	3	42.7	16	153.4919417	144.9275362	0.09	intact
sheep_50175	0.7	0.0001	3	42.7	156.2	151.7067004	133.6302895	0.21	intact
rabbit_00006	0.5	0.0002	2	37.4	45.8	199.2205878	196.6416089	0.2	vagotomy
rabbit_00006	0.5	0.0002	3	39.4	238.9	195.1412534	192.7389187	0.3	vagotomy
rabbit_00006	0.7	5.00E-05	2	24.9	280.4	193.2720469	193.5781786	0.07	vagotomy
rabbit_00006	0.6	0.00015	1	10	10	192.2727695	191.1199211	0.09	vagotomy
rabbit_00006	0.5	0.00015	2	12.8	29	191.9644499	191.7686558	0.15	vagotomy
rabbit_00006	1.4	5.00E-05	2	10	10	191.1019997	184.8275216	0.14	vagotomy
rabbit_00006	1.6	0.0002	5	29.7	89.7	190.3706173	146.2376874	1.6	vagotomy
rabbit_00006	1.9	0.00015	3	14.3	138.9	192.8348595	158.5780584	0.855	vagotomy
rabbit_00006	0.5	5.00E-05	1	20.5	208.3	191.4932418	191.3864716	0.025	vagotomy
rabbit_00006	0.8	5.00E-05	4	23.6	278.1	191.3152226	191.3881479	0.16	vagotomy
rabbit_00006	1.9	5.00E-05	6	19.5	84.3	192.6193488	158.0885201	0.57	vagotomy
rabbit_00006	1.7	0.00015	3	31.3	290.3	193.518731	160.4072139	0.765	vagotomy
rabbit_00006	1.6	0.0001	5	10	182.6	193.4173192	157.0208777	0.8	vagotomy
rabbit_00006	0.8	5.00E-05	1	26.7	116.7	196.81905	196.1619951	0.04	vagotomy
rabbit_00006	1.1	0.0001	3	36.1	171.7	195.5252227	173.087657	0.33	vagotomy
rabbit_00006	1	0.00015	1	11.9	291.7	194.0831553	182.6567274	0.15	vagotomy
rabbit_00006	1.7	5.00E-05	5	10	110	192.4330673	176.4121793	0.425	vagotomy
rabbit_00006	0.5	5.00E-05	2	39.9	149.7	193.9756957	191.8188246	0.05	vagotomy
rabbit_00006	0.8	0.0001	2	34.9	76.8	193.12889	192.231864	0.16	vagotomy
rabbit_00006	1.6	5.00E-05	1	14	122.6	192.7469699	189.4259074	0.08	vagotomy
rabbit_00006	0.5	5.00E-05	3	26.1	250.1	192.6474991	192.5604924	0.075	vagotomy
rabbit_00006	0.7	5.00E-05	1	10	107.7	194.219021	192.9380902	0.035	vagotomy
rabbit_00006	1.2	5.00E-05	3	17	65.9	192.1446077	190.1666127	0.18	vagotomy
rabbit_00006	0.6	0.00015	6	36.9	274.5	191.3387207	190.8801618	0.54	vagotomy
rabbit_00006	0.5	0.00015	4	10	15.9	192.1056335	192.7444788	0.3	vagotomy
rabbit_00006	0.5	0.00015	1	10	128.7	192.1163082	193.2356733	0.075	vagotomy
rabbit_00006	0.5	0.0001	6	10	23.6	193.1957409	192.9639349	0.3	vagotomy
rabbit_00006	0.6	5.00E-05	6	18.8	206.3	193.1292497	193.6383159	0.18	vagotomy
rabbit_00006	1.5	0.0002	5	21	118.4	193.3233071	149.7257696	1.5	vagotomy
rabbit_00006	1.4	0.00015	5	28	75	196.2972737	152.9020306	1.05	vagotomy
rabbit_00006	1.6	0.0001	5	10	38.6	196.8789341	158.7502162	0.8	vagotomy
rabbit_00006	1.1	5.00E-05	4	16.7	225.6	195.8515202	194.4188695	0.22	vagotomy
rabbit_00006	1.8	0.00015	4	27.1	264.3	194.1971692	155.8230587	1.08	vagotomy
rabbit_00006	0.5	5.00E-05	1	33.3	259.8	195.7773991	195.5174253	0.025	vagotomy
rabbit_00006	0.5	0.0001	1	10.4	203.3	194.7603361	194.5273825	0.05	vagotomy
rabbit_00006	2	5.00E-05	3	32.5	67.1	193.7063553	176.0229978	0.3	vagotomy
rabbit_00006	0.5	0.00015	4	10	150.4	195.0824147	194.0469297	0.3	vagotomy
rabbit_00006	0.7	0.0002	2	13.6	161.1	193.9867437	186.6867354	0.28	vagotomy
rabbit_00006	1.6	0.0001	3	24.5	194.5	195.1400467	164.9338237	0.48	vagotomy
rabbit_00006	1.5	5.00E-05	1	34.3	157	196.7727482	195.1068135	0.075	vagotomy
rabbit_00006	1.1	0.00015	5	21.8	214.5	195.6767544	161.2804316	0.825	vagotomy
rabbit_00006	0.7	0.0002	2	35.8	56.7	196.7988177	187.0662031	0.28	vagotomy
rabbit_00006	1	0.00015	3	18.7	223	196.5664572	176.1658363	0.45	vagotomy
rabbit_00006	0.9	0.0001	3	17.9	132.1	196.8761018	194.9718208	0.27	vagotomy
rabbit_00006	0.7	0.00015	6	26	170.3	196.219866	189.194397	0.63	vagotomy
rabbit_00006	0.5	0.0001	4	10	123.1	195.9065705	196.3501251	0.2	vagotomy
rabbit_00006	1.1	0.0001	2	10	298.8	196.2831775	181.2032146	0.22	vagotomy
rabbit_00006	1.9	5.00E-05	1	20.3	191.8	197.2041496	194.317518	0.095	vagotomy
rabbit_00006	1.2	5.00E-05	2	15	269.2	197.1258965	196.8580029	0.12	vagotomy
rabbit_00006	0.6	0.0001	4	10	294.7	197.480991	196.4482541	0.24	vagotomy
rabbit_00006	0.5	0.00015	2	19.7	241.2	197.4596848	197.244844	0.15	vagotomy
rabbit_00006	1.1	5.00E-05	3	38.8	59.4	197.3304304	197.3130454	0.165	vagotomy
rabbit_00006	1.3	0.0001	1	10	48.7	197.9480594	190.1791598	0.13	vagotomy
rabbit_00006	1.4	5.00E-05	5	10.8	200.7	197.8448995	193.1838813	0.35	vagotomy
rabbit_00006	0.5	0.0002	1	24	61.9	197.8795233	198.0917357	0.1	vagotomy
rabbit_00006	1.8	0.0001	1	21.6	233.4	198.4365103	187.4723065	0.18	vagotomy
rabbit_00006	1.4	0.0002	4	15.9	113.6	198.3026956	161.4274454	1.12	vagotomy
rabbit_00006	0.9	5.00E-05	3	36.8	175.7	199.6767939	198.7106022	0.135	vagotomy
rabbit_00006	1.5	5.00E-05	1	10	94.7	198.4483431	196.2650119	0.075	vagotomy
rabbit_00006	1	0.0002	1	11.5	14.7	198.3504419	189.307392	0.2	vagotomy
rabbit_00006	1.8	0.00015	1	37.8	246.9	198.1969188	187.8405249	0.27	vagotomy
rabbit_00007	0.2	0.0002	4	40	0	175.9489592	175.7546593	0.16	vagotomy
rabbit_00007	0.4	0.0002	4	40	0	176.022971	176.2935595	0.32	vagotomy
rabbit_00007	0.6	0.0002	4	40	0	176.7318797	175.4619572	0.48	vagotomy
rabbit_00007	0.8	0.0002	4	40	0	176.6663004	167.9301216	0.64	vagotomy
rabbit_00007	1	0.0002	4	40	0	177.3005196	164.7926756	0.8	vagotomy
rabbit_00007	1	0.0002	4	40	0	180.2136158	164.5921288	0.8	vagotomy
rabbit_00007	1.4	0.0002	4	40	0	178.6081216	159.4762732	1.12	vagotomy
rabbit_00007	1.6	0.0002	4	40	0	178.6724052	157.9605539	1.28	vagotomy
rabbit_00007	1.8	0.0002	4	40	0	183.6438679	157.4583509	1.44	vagotomy
rabbit_00007	2	0.0002	4	40	0	178.8101681	157.4753415	1.6	vagotomy
rabbit_00007	0.2	0.0002	4	40	0	175.8023321	176.5294548	0.16	vagotomy
rabbit_00007	0.4	0.0002	4	40	0	176.5756587	172.5106638	0.32	vagotomy
rabbit_00007	0.6	0.0002	4	40	0	177.2700812	165.6232835	0.48	vagotomy
rabbit_00007	0.8	0.0002	4	40	0	179.511999	160.394557	0.64	vagotomy
rabbit_00007	1	0.0002	4	40	0	180.3026613	158.5460547	0.8	vagotomy
rabbit_00007	1.2	0.0002	4	40	0	180.9046229	156.866469	0.96	vagotomy
rabbit_00007	1.4	0.0002	4	40	0	177.2884206	154.0947228	1.12	vagotomy
rabbit_00007	1.6	0.0002	4	40	0	179.6096814	153.6069358	1.28	vagotomy
rabbit_00007	1.8	0.0002	4	40	0	179.0384914	153.6380035	1.44	vagotomy
rabbit_00007	2	0.0002	4	40	0	175.5836567	151.6541439	1.6	vagotomy
rabbit_00007	1.1	0.00015	1	10	32.2	175.9287854	169.1836243	0.165	vagotomy
rabbit_00007	0.6	0.00015	2	17.4	131.5	175.3624048	168.7194034	0.18	vagotomy
rabbit_00007	0.5	0.0001	2	29.2	243.8	176.1233422	175.229091	0.1	vagotomy
rabbit_00007	0.9	5.00E-05	4	15.4	99.9	176.1939442	173.947214	0.18	vagotomy
rabbit_00007	1.3	0.00015	5	18.1	217.2	175.2818096	152.814497	0.975	vagotomy
rabbit_00007	0.5	5.00E-05	4	12.5	197.4	178.0967485	177.3946596	0.1	vagotomy
rabbit_00007	1	0.00015	6	22.3	135.2	176.8863673	154.146763	0.9	vagotomy
rabbit_00007	1.8	5.00E-05	1	16.2	254.2	179.1511908	176.0263661	0.09	vagotomy
rabbit_00007	1	0.0001	5	10	211.7	177.5060672	167.676076	0.5	vagotomy
rabbit_00007	0.5	5.00E-05	1	35.5	257.4	176.1621725	176.6027579	0.025	vagotomy
rabbit_00007	1.3	5.00E-05	6	12.3	41.8	177.3006096	173.1421529	0.39	vagotomy
rabbit_00007	1.9	0.0002	4	22.9	10	177.1863401	158.2228012	1.52	vagotomy
rabbit_00007	1.2	0.0001	4	10	178	184.7837912	179.5275005	0.48	vagotomy
rabbit_00007	0.5	5.00E-05	5	28	229	185.4476905	183.6000611	0.125	vagotomy
rabbit_00007	0.5	0.0002	5	34.6	283.9	184.0884619	181.3622408	0.5	vagotomy
rabbit_00007	0.5	5.00E-05	3	30.8	24.7	178.1219728	177.175674	0.075	vagotomy
rabbit_00007	1.3	0.0001	4	38.9	286.6	176.764777	159.4882064	0.52	vagotomy
rabbit_00007	0.5	5.00E-05	3	30.2	162.8	178.1653847	177.3752646	0.075	vagotomy
rabbit_00007	1.2	5.00E-05	1	38.2	154.7	178.1769584	176.2225242	0.06	vagotomy
rabbit_00007	0.5	5.00E-05	1	10	18.6	176.6169619	177.5365501	0.025	vagotomy
rabbit_00007	0.5	5.00E-05	3	23.7	11.7	177.0257365	177.2631235	0.075	vagotomy
rabbit_00007	0.9	0.0001	1	10	91.2	178.1316189	176.7299689	0.09	vagotomy
rabbit_00007	1.5	0.00015	4	29.4	188.7	177.7637938	158.217938	0.9	vagotomy
rabbit_00007	0.8	0.00015	2	10	234.6	180.0678642	175.252297	0.24	vagotomy
rabbit_00007	0.5	0.0001	5	10	42.9	179.6303243	178.9148268	0.25	vagotomy
rabbit_00007	0.8	0.00015	2	10	146.7	178.7219642	174.6958863	0.24	vagotomy
rabbit_00007	1.5	5.00E-05	5	27.6	79.1	179.2079885	170.0730325	0.375	vagotomy
rabbit_00007	2	0.0001	1	34	53.5	179.2423889	175.9059903	0.2	vagotomy
rabbit_00007	1.5	0.00015	5	10	261.8	179.6319927	165.9647918	1.125	vagotomy
rabbit_00007	1.8	0.0001	5	30.8	272.4	180.8664128	162.3660191	0.9	vagotomy
rabbit_00007	0.5	0.0001	1	32.9	97.3	181.4589362	180.083814	0.05	vagotomy
rabbit_00007	1.3	5.00E-05	6	25.3	69.9	179.4983171	174.8000056	0.39	vagotomy
rabbit_00007	1.8	0.0002	4	10	184.3	179.7198365	166.4139272	1.44	vagotomy
rabbit_00007	0.5	5.00E-05	5	32.2	221.6	180.5046871	179.8080647	0.125	vagotomy
rabbit_00007	0.5	0.0002	2	37.4	45.8	179.4774424	175.7070692	0.2	vagotomy
rabbit_00007	0.5	0.0002	3	39.4	238.9	179.339776	175.2107156	0.3	vagotomy
rabbit_00007	0.7	5.00E-05	2	24.9	280.4	180.2240751	181.0616445	0.07	vagotomy
rabbit_00007	0.6	0.00015	1	10	10	179.7055022	178.5482312	0.09	vagotomy
rabbit_00007	1.4	5.00E-05	2	10	10	180.1534472	180.2039383	0.14	vagotomy
rabbit_00007	1.6	0.0002	5	29.7	89.7	180.3434914	163.945182	1.6	vagotomy
rabbit_00007	1.9	0.00015	3	14.3	138.9	182.5481577	170.1082888	0.855	vagotomy
rabbit_00008	0.2	0.0002	4	30	0	175.6181978	175.5547956	0.16	vagotomy
rabbit_00008	0.4	0.0002	4	30	0	175.3560416	175.4848612	0.32	vagotomy
rabbit_00008	0.6	0.0002	4	30	0	175.270693	175.1008607	0.48	vagotomy
rabbit_00008	0.8	0.0002	4	30	0	174.708412	174.6104214	0.64	vagotomy
rabbit_00008	1.2	0.0002	4	30	0	174.7014094	172.3266781	0.96	vagotomy
rabbit_00008	1.4	0.0002	4	30	0	176.9461946	171.7815027	1.12	vagotomy
rabbit_00008	1.6	0.0002	4	30	0	178.1887799	169.3081613	1.28	vagotomy
rabbit_00008	1.8	0.0002	4	30	0	177.5496275	168.508883	1.44	vagotomy
rabbit_00008	2	0.0002	4	30	0	177.2734126	168.1634098	1.6	vagotomy
rabbit_00008	2	0.0001	1	34	53.5	175.9131628	174.016417	0.2	vagotomy
rabbit_00008	0.6	0.00015	2	17.4	131.5	176.5689911	176.5956457	0.18	vagotomy
rabbit_00008	0.8	5.00E-05	1	26.7	116.7	176.827002	177.0868243	0.04	vagotomy
rabbit_00008	0.5	0.0002	3	39.4	238.9	176.6723363	176.2958375	0.3	vagotomy
rabbit_00008	0.7	0.0002	2	35.8	56.7	176.4623949	176.7015344	0.28	vagotomy
rabbit_00008	1.8	0.0001	1	21.6	233.4	176.6696701	175.8188884	0.18	vagotomy
rabbit_00008	1.8	0.0002	4	10	184.3	177.0149779	170.5394157	1.44	vagotomy
rabbit_00008	0.7	0.0002	2	13.6	161.1	177.9308249	176.7741866	0.28	vagotomy
rabbit_00008	0.5	5.00E-05	3	26.1	250.1	177.0537896	177.1584929	0.075	vagotomy
rabbit_00008	1.1	5.00E-05	4	16.7	225.6	177.6356554	177.3764331	0.22	vagotomy
rabbit_00008	0.5	0.00015	2	14.4	165.8	176.9873032	176.9040436	0.15	vagotomy
rabbit_00008	1.9	0.00015	3	14.3	138.9	177.0387622	171.0320927	0.855	vagotomy
rabbit_00008	1.3	5.00E-05	6	25.3	69.9	178.4561817	177.5911276	0.39	vagotomy
rabbit_00008	0.5	5.00E-05	2	39.9	149.7	177.8251898	177.3971125	0.05	vagotomy
rabbit_00008	1.4	5.00E-05	2	10	10	177.8573786	177.7668861	0.14	vagotomy
rabbit_00008	0.5	5.00E-05	3	30.2	162.8	177.6279227	177.5372837	0.075	vagotomy
rabbit_00008	1.1	0.00015	1	10	32.2	177.3314071	177.1063961	0.165	vagotomy
rabbit_00008	0.6	0.00015	1	10	10	178.4081973	178.7040858	0.09	vagotomy
rabbit_00008	0.9	0.0001	3	17.9	132.1	178.9816258	178.0945141	0.27	vagotomy
rabbit_00008	1.5	0.00015	4	29.4	188.7	179.6997113	173.7492239	0.9	vagotomy
rabbit_00008	1.2	5.00E-05	3	17	65.9	180.6901196	180.2560451	0.18	vagotomy
rabbit_00008	1.5	5.00E-05	1	34.3	157	180.5661133	180.299788	0.075	vagotomy
rabbit_00008	1.5	5.00E-05	5	27.6	79.1	180.9057351	179.5923994	0.375	vagotomy
rabbit_00008	1.4	0.00015	5	28	75	181.7617059	175.008032	1.05	vagotomy
rabbit_00008	1.2	5.00E-05	1	38.2	154.7	183.080303	182.4189943	0.06	vagotomy
rabbit_00008	1.4	0.0002	4	15.9	113.6	182.9389236	176.7368941	1.12	vagotomy
rabbit_00008	1	0.0002	1	11.5	14.7	184.4949381	183.5839381	0.2	vagotomy
rabbit_00008	0.6	0.0001	4	10	294.7	184.5969626	184.4911211	0.24	vagotomy
rabbit_00008	0.5	0.00015	2	12.8	29	184.5598156	184.918566	0.15	vagotomy
rabbit_00008	1.7	5.00E-05	2	10	35.1	184.4630905	182.993265	0.17	vagotomy
rabbit_00008	0.7	5.00E-05	1	10	107.7	183.1342565	182.8417923	0.035	vagotomy
rabbit_00008	2	5.00E-05	3	32.5	67.1	180.2489142	179.1160517	0.3	vagotomy
rabbit_00008	1.1	0.0001	2	10	298.8	182.045276	182.2625493	0.22	vagotomy
rabbit_00008	1.5	0.0002	5	21	118.4	182.1197285	175.4266309	1.5	vagotomy
rabbit_00008	1.6	0.0002	5	29.7	89.7	183.2974108	174.8227545	1.6	vagotomy
rabbit_00008	1.8	0.00015	4	27.1	264.3	182.3168868	174.9268822	1.08	vagotomy
rabbit_00008	0.8	0.00015	2	10	234.6	181.5490891	180.9883802	0.24	vagotomy
rabbit_00008	0.5	0.0001	1	32.9	97.3	181.105445	181.1583223	0.05	vagotomy
rabbit_00008	0.5	0.0002	5	34.6	283.9	180.7854683	180.2876739	0.5	vagotomy
rabbit_00008	0.8	0.00015	2	10	146.7	179.9211117	179.7239862	0.24	vagotomy
rabbit_00008	0.9	5.00E-05	4	15.4	99.9	179.868405	179.6761395	0.18	vagotomy
rabbit_00008	1.9	0.0002	4	22.9	10	179.8528104	165.1057075	1.52	vagotomy
rabbit_00008	1.6	0.0001	5	10	182.6	181.3740291	175.8353364	0.8	vagotomy
rabbit_00008	0.5	0.0001	4	10	123.1	179.3223868	178.2178244	0.2	vagotomy
rabbit_00008	0.9	5.00E-05	3	36.8	175.7	178.0899748	176.7716512	0.135	vagotomy
rabbit_00008	1.1	0.00015	5	21.8	214.5	177.1041552	172.9565598	0.825	vagotomy
rabbit_00008	1.3	0.0001	4	38.9	286.6	176.9704704	173.4108409	0.52	vagotomy
rabbit_00008	1.8	0.0001	5	30.8	272.4	177.5002982	168.8658625	0.9	vagotomy
rabbit_00008	0.5	5.00E-05	5	28	229	177.5736223	177.5628716	0.125	vagotomy
rabbit_00008	1.3	0.0001	1	10	48.7	177.1209581	176.6929043	0.13	vagotomy
rabbit_00008	1.7	0.0001	4	28.4	83.4	177.2161107	169.8767158	0.68	vagotomy
rabbit_00008	1.8	0.00015	1	37.8	246.9	176.093475	172.6037009	0.27	vagotomy
rabbit_00008	1.9	0.0001	3	22.6	103.3	175.8119522	170.810253	0.57	vagotomy
rabbit_00008	1.6	0.0001	3	24.5	194.5	175.3942918	170.291116	0.48	vagotomy
rabbit_00008	1.2	5.00E-05	2	15	269.2	174.9889656	175.4162807	0.12	vagotomy
rabbit_00010	1	0.0002	4	40	0	155.724921	154.3671562	0.8	vagotomy
rabbit_00010	2	0.0002	4	40	0	154.3053176	146.1459543	1.6	vagotomy
rabbit_00010	0.2	0.0002	4	40	0	154.1734372	154.0592857	0.16	vagotomy
rabbit_00010	0.2	0.0002	4	40	0	153.7391479	153.5240602	0.16	vagotomy
rabbit_00010	0.4	0.0002	4	40	0	153.5826381	153.5137255	0.32	vagotomy
rabbit_00010	0.6	0.0002	4	40	0	153.7762077	154.2974778	0.48	vagotomy
rabbit_00010	0.8	0.0002	4	40	0	154.1476157	153.9127169	0.64	vagotomy
rabbit_00010	1	0.0002	4	40	0	153.6442207	152.179122	0.8	vagotomy
rabbit_00010	1.2	0.0002	4	40	0	153.3153759	148.8949662	0.96	vagotomy
rabbit_00010	1.4	0.0002	4	40	0	153.1392398	146.154199	1.12	vagotomy
rabbit_00010	1.6	0.0002	4	40	0	152.9166569	145.8612221	1.28	vagotomy
rabbit_00010	1.8	0.0002	4	40	0	152.9163569	144.5352813	1.44	vagotomy
rabbit_00010	2	0.0002	4	40	0	153.8297443	143.3650275	1.6	vagotomy
rabbit_00010	2	0.0002	4	40	0	151.545884	144.7908665	1.6	vagotomy
rabbit_00010	2	0.0001	1	34	53.5	150.4458747	150.1825283	0.2	vagotomy
rabbit_00010	0.6	0.00015	2	17.4	131.5	150.5854844	150.3333547	0.18	vagotomy
rabbit_00010	0.8	5.00E-05	1	26.7	116.7	150.7730802	151.3012109	0.04	vagotomy
rabbit_00010	0.5	0.0002	3	39.4	238.9	151.5744088	151.8677519	0.3	vagotomy
rabbit_00010	0.7	0.0002	2	35.8	56.7	152.730201	153.1831205	0.28	vagotomy
rabbit_00010	1.8	0.0001	1	21.6	233.4	153.1721844	152.7532667	0.18	vagotomy
rabbit_00010	1.8	0.0002	4	10	184.3	153.5893604	145.4634434	1.44	vagotomy
rabbit_00010	0.7	0.0002	2	13.6	161.1	156.5120547	156.6078951	0.28	vagotomy
rabbit_00010	0.5	5.00E-05	3	26.1	250.1	155.9913113	155.9196815	0.075	vagotomy
rabbit_00010	1.1	5.00E-05	4	16.7	225.6	155.5294723	154.9361893	0.22	vagotomy
rabbit_00010	0.5	0.00015	2	14.4	165.8	153.9468803	154.9266584	0.15	vagotomy
rabbit_00010	1.9	0.00015	3	14.3	138.9	155.9583494	151.8995064	0.855	vagotomy
rabbit_00010	1.3	5.00E-05	6	25.3	69.9	157.1771125	158.5891796	0.39	vagotomy
rabbit_00010	0.5	5.00E-05	2	39.9	149.7	156.5034144	154.1258187	0.05	vagotomy
rabbit_00010	1.4	5.00E-05	2	10	10	152.8845544	152.6169914	0.14	vagotomy
rabbit_00010	0.5	5.00E-05	3	30.2	162.8	150.399834	147.3247892	0.075	vagotomy
rabbit_00010	1.1	0.00015	1	10	32.2	144.1269108	139.0160978	0.165	vagotomy
rabbit_00010	0.6	0.00015	1	10	10	134.8292182	133.6903823	0.09	vagotomy
rabbit_00010	0.9	0.0001	3	17.9	132.1	129.5032912	129.3401231	0.27	vagotomy
rabbit_00010	1.5	0.00015	4	29.4	188.7	129.1191281	126.8565346	0.9	vagotomy
rabbit_00010	1.2	5.00E-05	3	17	65.9	126.9286772	127.8464444	0.18	vagotomy
rabbit_00010	1.5	5.00E-05	1	34.3	157	128.886132	133.5797807	0.075	vagotomy
rabbit_00010	1.5	5.00E-05	5	27.6	79.1	133.4017566	134.9231868	0.375	vagotomy
rabbit_00010	1.4	0.00015	5	28	75	135.2536818	132.6787375	1.05	vagotomy
rabbit_00010	1.2	5.00E-05	1	38.2	154.7	133.6958493	134.6238298	0.06	vagotomy
rabbit_00010	1.4	0.0002	4	15.9	113.6	134.8653439	133.013416	1.12	vagotomy
rabbit_00010	1	0.0002	1	11.5	14.7	135.6915004	140.3893565	0.2	vagotomy
rabbit_00010	0.6	0.0001	4	10	294.7	137.5359339	140.66397	0.24	vagotomy
rabbit_00010	0.5	0.00015	2	12.8	29	139.6859584	140.0849305	0.15	vagotomy
rabbit_00010	0.7	5.00E-05	1	10	107.7	144.8440802	146.6785252	0.035	vagotomy
rabbit_00010	2	5.00E-05	3	32.5	67.1	145.5674434	145.2232529	0.3	vagotomy
rabbit_00010	1.1	0.0001	2	10	298.8	144.2641079	144.0409807	0.22	vagotomy
rabbit_00010	1.5	0.0002	5	21	118.4	147.1721724	139.9673509	1.5	vagotomy
rabbit_00010	1.6	0.0002	5	29.7	89.7	145.2265746	138.2726041	1.6	vagotomy
rabbit_00012	1.2	5.00E-05	1	38.2	154.7	209.2232531	205.2231032	0.06	vagotomy
rabbit_00012	1.4	0.0002	4	15.9	113.6	204.9717656	193.1019394	1.12	vagotomy
rabbit_00012	1	0.0002	1	11.5	14.7	204.5618267	201.2684208	0.2	vagotomy
rabbit_00012	0.6	0.0001	4	10	294.7	205.5985275	202.8655881	0.24	vagotomy
rabbit_00012	0.5	0.00015	2	12.8	29	203.0327962	202.4996352	0.15	vagotomy
rabbit_00012	1.7	5.00E-05	2	10	35.1	201.7447168	200.7223492	0.17	vagotomy
rabbit_00012	0.7	5.00E-05	1	10	107.7	202.5917756	202.4229371	0.035	vagotomy
rabbit_00012	2	5.00E-05	3	32.5	67.1	202.6650936	195.4502529	0.3	vagotomy
rabbit_00012	1.1	0.0001	2	10	298.8	207.8200872	196.6529786	0.22	vagotomy
rabbit_00012	1.5	0.0002	5	21	118.4	198.5298621	191.7928892	1.5	vagotomy
rabbit_00012	1.6	0.0002	5	29.7	89.7	206.1685183	185.4048418	1.6	vagotomy
rabbit_00012	1.8	0.00015	4	27.1	264.3	212.6749593	187.6701617	1.08	vagotomy
rabbit_00012	0.8	0.00015	2	10	234.6	208.1700021	204.896591	0.24	vagotomy
rabbit_00012	0.5	0.0001	1	32.9	97.3	205.6993	205.1326217	0.05	vagotomy
rabbit_00012	0.5	0.0002	5	34.6	283.9	203.3122789	204.8463631	0.5	vagotomy
rabbit_00012	0.8	0.00015	2	10	146.7	206.3696957	209.299712	0.24	vagotomy
rabbit_00012	0.9	5.00E-05	4	15.4	99.9	203.547986	203.4322991	0.18	vagotomy
rabbit_00012	1.9	0.0002	4	22.9	10	203.258242	189.7270108	1.52	vagotomy
rabbit_00012	1.6	0.0001	5	10	182.6	205.9295522	201.4512017	0.8	vagotomy
rabbit_00012	0.5	0.0001	4	10	123.1	205.4279627	213.6811622	0.2	vagotomy
rabbit_00012	0.9	5.00E-05	3	36.8	175.7	198.5441904	200.1845669	0.135	vagotomy
rabbit_00012	1.1	0.00015	5	21.8	214.5	201.1453146	199.7909499	0.825	vagotomy
rabbit_00012	1.3	0.0001	4	38.9	286.6	204.2411777	201.0521659	0.52	vagotomy
rabbit_00012	1.8	0.0001	5	30.8	272.4	204.5620974	186.38682	0.9	vagotomy
rabbit_00012	0.5	5.00E-05	5	28	229	207.9087092	207.8873403	0.125	vagotomy
rabbit_00012	1.3	0.0001	1	10	48.7	205.7746116	199.0978555	0.13	vagotomy
rabbit_00012	1.7	0.0001	4	28.4	83.4	197.4977796	190.8221286	0.68	vagotomy
rabbit_00012	1.8	0.00015	1	37.8	246.9	201.4196689	188.8898103	0.27	vagotomy
rabbit_00012	1.9	0.0001	3	22.6	103.3	193.3017858	186.9257586	0.57	vagotomy
rabbit_00012	1.6	0.0001	3	24.5	194.5	195.747428	189.9555487	0.48	vagotomy
rabbit_00012	1.2	5.00E-05	2	15	269.2	195.0887201	189.7199172	0.12	vagotomy
rabbit_00012	1.6	0.0001	5	10	38.6	187.0273379	189.1479267	0.8	vagotomy
rabbit_00012	0.5	0.0001	6	10	23.6	194.2478507	195.5692464	0.3	vagotomy
rabbit_00012	1	0.00015	1	11.9	291.7	193.3176412	190.5789819	0.15	vagotomy
rabbit_00012	1.1	5.00E-05	3	38.8	59.4	188.3235901	185.5139554	0.165	vagotomy
rabbit_00012	0.6	5.00E-05	6	18.8	206.3	184.1499182	187.5830143	0.18	vagotomy
rabbit_00012	0.5	5.00E-05	1	10	18.6	186.1749935	186.5292304	0.025	vagotomy
rabbit_00012	2	0.0002	4	40	0	186.548837	178.5157732	1.6	vagotomy
rabbit_00012	0.5	5.00E-05	1	10	18.6	197.6022062	197.3675383	0.025	vagotomy
rabbit_00012	0.5	5.00E-05	3	30.8	24.7	196.5915621	200.3333431	0.075	vagotomy
rabbit_00012	1	0.00015	6	22.3	135.2	197.1027471	197.6858076	0.9	vagotomy
rabbit_00012	0.7	5.00E-05	2	24.9	280.4	208.7859227	205.3819943	0.07	vagotomy
rabbit_00012	1.3	0.00015	5	18.1	217.2	201.7582159	193.5473182	0.975	vagotomy
rabbit_00012	0.6	0.00015	6	36.9	274.5	207.0015656	212.4383469	0.54	vagotomy
rabbit_00012	1	0.0001	5	10	211.7	210.0957691	203.4707583	0.5	vagotomy
rabbit_00012	0.5	5.00E-05	1	33.3	259.8	207.9661952	204.928191	0.025	vagotomy
rabbit_00012	1.2	0.0001	4	10	178	203.5408233	200.1062202	0.48	vagotomy
rabbit_00012	1.8	5.00E-05	1	16.2	254.2	207.1259282	200.0662392	0.09	vagotomy
rabbit_00012	1	0.00015	3	18.7	223	199.8088614	199.361958	0.45	vagotomy
rabbit_00012	1.7	0.00015	3	31.3	290.3	201.0890482	189.5865328	0.765	vagotomy
rabbit_00012	0.5	5.00E-05	4	12.5	197.4	202.119541	195.8168859	0.1	vagotomy
rabbit_00012	0.8	5.00E-05	4	23.6	278.1	196.4294253	199.9595639	0.16	vagotomy
rabbit_00012	1.9	5.00E-05	1	20.3	191.8	199.298924	196.2218039	0.095	vagotomy
rabbit_00012	0.5	0.0001	5	10	42.9	198.7761133	203.7415989	0.25	vagotomy
rabbit_00012	0.9	0.0001	1	10	91.2	197.8913701	194.6247857	0.09	vagotomy
rabbit_00012	0.5	0.00015	4	10	150.4	195.9375332	199.0578978	0.3	vagotomy
rabbit_00012	1.5	5.00E-05	1	10	94.7	199.3206348	197.2652334	0.075	vagotomy
rabbit_00012	0.5	0.00015	4	10	15.9	197.8153127	202.0325722	0.3	vagotomy
rabbit_00012	0.7	0.00015	6	26	170.3	199.1502107	204.8596279	0.63	vagotomy
rabbit_00012	1.6	5.00E-05	1	14	122.6	205.2440528	198.3604148	0.08	vagotomy
rabbit_00012	1.4	5.00E-05	5	10.8	200.7	198.5845234	199.2823638	0.35	vagotomy
rabbit_00012	0.5	5.00E-05	1	35.5	257.4	202.4651492	203.5518816	0.025	vagotomy
rabbit_00012	1.3	5.00E-05	6	12.3	41.8	197.5989306	194.3033025	0.39	vagotomy
rabbit_00012	0.5	5.00E-05	5	32.2	221.6	189.4829688	194.1210854	0.125	vagotomy
rabbit_00012	0.5	5.00E-05	3	23.7	11.7	194.0858252	193.7686043	0.075	vagotomy
rabbit_00012	0.5	0.0002	1	24	61.9	194.5328695	195.5305071	0.1	vagotomy
rabbit_00012	1.7	5.00E-05	5	10	110	193.1604659	193.2228056	0.425	vagotomy
rabbit_00012	1.5	0.00015	5	10	261.8	190.4592864	192.8709976	1.125	vagotomy
rabbit_00012	0.5	0.00015	1	10	128.7	195.6207363	190.2760411	0.075	vagotomy
rabbit_00012	1.9	5.00E-05	6	19.5	84.3	189.7215207	199.2999661	0.57	vagotomy
rabbit_00012	0.5	0.0002	2	37.4	45.8	201.2376849	201.0410018	0.2	vagotomy
rabbit_00012	0.5	0.0001	2	29.2	243.8	200.2077649	199.3269432	0.1	vagotomy
rabbit_00012	1.3	0.00015	4	31.9	143.1	199.1017454	199.6722706	0.78	vagotomy
rabbit_00012	0.5	0.00015	2	19.7	241.2	203.7583317	197.6902435	0.15	vagotomy
rabbit_00012	1.1	0.0001	3	36.1	171.7	188.8436566	193.783554	0.33	vagotomy
rabbit_00012	0.5	5.00E-05	1	20.5	208.3	193.7211462	193.243551	0.025	vagotomy
rabbit_00012	0.5	0.0001	1	10.4	203.3	193.7132534	196.6155883	0.05	vagotomy
rabbit_00033	8	0.000576	10	30.7	69	138	130.6034439	46.08	denervated
rabbit_00033	7	0.000325	12	34.5	58	140.350422	133.2040898	27.3	denervated
rabbit_00033	7.6	0.000312	11	30.9	184	140.1456482	138.6671304	26.0832	denervated
rabbit_00033	7.9	0.000525	11	25	106	139.5348837	132.293346	45.6225	denervated
rabbit_00033	6	0.000513	12	25.2	169	139.5393037	137.123194	36.936	denervated
rabbit_00033	6	0.00095	5	27.1	113	136.4135565	133.4709336	28.5	denervated
rabbit_00033	6	0.000913	7	32.7	177	140.0093584	136.4383871	38.346	denervated
rabbit_00033	6.9	0.000663	12	29.1	75	140.8018552	105.4069974	54.8964	denervated
rabbit_00033	9.5	0.000437	6	25	153	140.8608888	127.1741679	24.909	denervated
rabbit_00033	9	0.000813	10	25	322	141.5301123	106.9088109	73.17	denervated
rabbit_00033	8.4	0.000312	7	25	266	142.2514241	133.1229381	18.3456	denervated
rabbit_00033	6.6	0.000462	6	27.4	328	141.8906414	134.7554964	18.2952	denervated
rabbit_00033	7.8	0.000325	8	35.8	130	143.3431532	124.927644	20.28	denervated
rabbit_00033	6	0.00025	7	35.9	193	142.8571429	137.9703222	10.5	denervated
rabbit_00033	6	0.00035	6	25	319	142.8571429	140.5829208	12.6	denervated
rabbit_00033	6	0.0006	8	25.5	297	142.8571429	131.711025	28.8	denervated
rabbit_00033	6	0.0004	6	26.3	149	142.8571429	136.2458356	14.4	denervated
rabbit_00033	6.1	0.000275	7	25.8	88	142.8571429	139.8964472	11.7425	denervated
rabbit_00033	6.4	0.000425	6	29.5	283	143.0069029	139.0135867	16.32	denervated
rabbit_00033	6	0.00055	9	31.7	195	143.0512077	130.9584105	29.7	denervated
rabbit_00033	6	0.000401	8	28.2	201	143.5404808	139.6171346	19.248	denervated
rabbit_00033	6.8	0.0007	10	34.7	212	143.3054558	124.652846	47.6	denervated
rabbit_00033	8.6	0.00025	6	26	177	144.1921201	137.895489	12.9	denervated
rabbit_00033	6.8	0.00025	10	28.1	338	143.8986622	136.4630226	17	denervated
rabbit_00033	6	0.00035	7	27.6	208	144.5783133	139.8926733	14.7	denervated
rabbit_00033	6.7	0.000725	5	32.7	126	144.3826083	137.5628083	24.2875	denervated
rabbit_00033	8	0.000813	5	25	328	144.8711133	127.9783009	32.52	denervated
rabbit_00033	6.7	0.0004	6	25	168	144.5783133	139.7616341	16.08	denervated
rabbit_00033	8.2	0.000363	10	25	241	144.4005446	131.1199277	29.766	denervated
rabbit_00033	6	0.000262	11	25	145	145.017484	142.0586943	17.292	denervated
rabbit_00033	6	0.000362	7	25	206	145.456184	142.6286564	15.204	denervated
rabbit_00033	6	0.000625	10	25	64	144.5783133	134.3167969	37.5	denervated
rabbit_00033	6	0.000825	6	25.3	146	145.0555334	132.5729293	29.7	denervated
rabbit_00033	6	0.000688	11	26.8	269	144.2907586	115.7229626	45.408	denervated
rabbit_00033	6.5	0.000475	7	30.9	52	145.1525864	135.6249426	21.6125	denervated
rabbit_00033	7.5	0.000363	5	34.5	86	145.3986802	133.8032927	13.6125	denervated
rabbit_00033	6	0.000387	7	25	129	145.4708304	140.1359718	16.254	denervated
rabbit_00033	7	0.00075	14	25	34	145.5754524	130.2735805	73.5	denervated
rabbit_00033	8.9	0.000513	11	28	61	145.3932852	113.240451	50.2227	denervated
rabbit_00033	6	0.000375	5	34.2	156	146.9756644	139.7164994	11.25	denervated
rabbit_00033	6.9	0.000775	6	25.6	240	146.4953962	131.7130791	32.085	denervated
rabbit_00033	8.5	0.000724	9	27	87	145.5761777	111.2461094	55.386	denervated
rabbit_00033	6	0.000337	7	27	243	146.6164463	139.2040769	14.154	denervated
rabbit_00033	6	0.000338	8	29.9	300	146.0988661	129.1733592	16.224	denervated
rabbit_00033	6	0.000412	7	26.8	302	145.429122	130.7879948	17.304	denervated
rabbit_00033	6.5	0.000363	14	30.2	236	146.3414634	134.1764289	33.033	denervated
rabbit_00033	7.4	0.000638	12	25	270	146.7230498	110.1611449	56.6544	denervated
rabbit_00033	6	0.000787	8	28.6	382	147.274998	121.8100548	37.776	denervated
rabbit_00033	6.4	0.0005	11	35.6	373	147.0854566	133.8725482	35.2	denervated
rabbit_00033	7.2	0.00055	9	25	352	147.4720358	122.1130311	35.64	denervated
rabbit_00033	6	0.00025	5	33.6	238	146.0989637	145.2188407	7.5	denervated
rabbit_00033	6	0.000325	5	25	175	145.641008	144.6428875	9.75	denervated
rabbit_00033	6	0.000625	5	25	167	146.6894858	145.7104263	18.75	denervated
rabbit_00033	6	0.000813	5	25	169	146.8883557	138.8910411	24.39	denervated
rabbit_00033	6.2	0.000663	5	25	223	146.3414634	141.0066882	20.553	denervated
rabbit_00033	7.4	0.0006	8	28.4	242	147.4472059	145.9933512	35.52	denervated
rabbit_00033	8.6	0.000713	12	35.2	137	146.9774698	121.4597341	73.5816	denervated
rabbit_00033	6	0.000513	7	25	134	148.7766969	137.7801964	21.546	denervated
rabbit_00033	6	0.000437	8	26.5	77	148.3997416	149.1680797	20.976	denervated
rabbit_00033	6.3	0.0009	5	29.5	90	149.0649422	148.0765537	28.35	denervated
rabbit_00033	7.2	0.000513	9	25	268	148.3493824	147.1224207	33.2424	denervated
rabbit_00033	7.3	0.000375	11	25	222	149.9037029	146.9058891	30.1125	denervated
rabbit_00033	7.3	0.000625	6	26.4	18	149.5209514	140.0339708	27.375	denervated
rabbit_00033	6.1	0.0004	10	32	133	148.7476072	138.3158448	24.4	denervated
rabbit_00033	6.8	0.00075	5	34.3	313	150.1071218	138.8533223	25.5	denervated
rabbit_00033	7.7	0.000562	5	28.5	289	150.4465961	129.7856631	21.637	denervated
rabbit_00033	6	0.00085	7	25	286	150.7636975	128.7040745	35.7	denervated
rabbit_00033	6.1	0.000625	12	25	100	150.47376	108.7712777	45.75	denervated
rabbit_00033	6.8	0.000525	9	25	108	152.4124544	120.3034102	32.13	denervated
rabbit_00033	7	0.000738	9	25	361	152.7000169	111.4779809	46.494	denervated
rabbit_00033	7.1	0.000426	8	25	334	152.655025	122.1715453	24.1968	denervated
rabbit_00034	7.4	0.000383	10	34.3	127	189.9870284	188.0201762	28.342	denervated
rabbit_00034	7.9	0.000613	12	25	225	154.1791051	76.93290197	58.1124	denervated
rabbit_00034	8.4	0.00065	11	25	247	156.9544902	75.52803132	60.06	denervated
rabbit_00034	9.7	0.0009	7	28.4	256	156.1545544	121.7198661	61.11	denervated
rabbit_00034	9.2	0.000675	11	36.4	169	154.4893562	77.16879945	68.31	denervated
rabbit_00034	8.4	0.0004	5	28.5	259	155.6819733	122.7916523	16.8	denervated
rabbit_00034	8.6	0.000325	7	25	237	155.2652504	114.1801077	19.565	denervated
rabbit_00034	6.5	0.000475	7	28.6	247	155.5975513	117.0147041	21.6125	denervated
rabbit_00034	6	0.000375	9	36.2	199	156.0064577	120.7802037	20.25	denervated
rabbit_00034	6	0.000713	13	25.9	292	154.1092788	75.10197383	55.614	denervated
rabbit_00034	6.4	0.000513	13	25	149	155.4271286	76.71197249	42.6816	denervated
rabbit_00034	7.3	0.000325	12	25	141	155.2165289	76.91071801	28.47	denervated
rabbit_00034	6	0.000662	10	26.5	49	154.4329735	80.10611893	39.72	denervated
rabbit_00034	6	0.000975	5	29.5	100	155.2834701	122.806398	29.25	denervated
rabbit_00034	6	0.000862	5	25	351	152.9987691	121.9838585	25.86	denervated
rabbit_00034	6	0.000625	6	25	374	152.0620643	119.2282962	22.5	denervated
rabbit_00034	6.2	0.000425	8	25	280	151.5278129	107.9541211	21.08	denervated
rabbit_00034	6	0.0009	5	25	136	153.9494141	122.019756	27	denervated
rabbit_00034	6.4	0.000787	5	25	321	148.3239853	121.6198154	25.184	denervated
rabbit_00034	7.6	0.000763	9	27.4	305	148.3876374	110.8286414	52.1892	denervated
rabbit_00034	7.8	0.000338	9	33.8	165	151.3953964	113.9839433	23.7276	denervated
rabbit_00034	6.7	0.000325	10	30	290	152.0926027	109.8686321	21.775	denervated
rabbit_00034	8.6	0.000488	8	25	214	151.8376032	106.4524073	33.5744	denervated
rabbit_00034	7.3	0.000775	5	25	40	150.5067537	121.6123521	28.2875	denervated
rabbit_00034	6.1	0.00085	5	27.7	200	148.1659422	121.4839011	25.925	denervated
rabbit_00034	6.5	0.000699	6	34.1	336	146.8262059	122.3795463	27.261	denervated
rabbit_00034	6.7	0.000263	9	28.1	335	147.7871715	96.1318068	15.8589	denervated
rabbit_00034	6	0.000287	5	25	270	146.5770804	118.4915469	8.61	denervated
rabbit_00034	6	0.00025	7	25	305	148.0243918	121.6551882	10.5	denervated
rabbit_00034	6.2	0.000275	13	27.5	208	148.0417932	79.73054498	22.165	denervated
rabbit_00034	6.7	0.000325	10	32.5	72	149.7347966	78.1896317	21.775	denervated
rabbit_00034	6.6	0.000363	7	25	246	147.7922576	112.6075154	16.7706	denervated
rabbit_00034	7.9	0.000738	5	25	161	151.1387187	119.810773	29.151	denervated
rabbit_00034	6.1	0.000724	5	25.8	139	149.2930633	121.2698643	22.082	denervated
rabbit_00034	6.4	0.000425	6	29.5	283	150.0848806	122.1277925	16.32	denervated
rabbit_00034	6.5	0.000587	8	34.8	163	147.667077	111.8931092	30.524	denervated
rabbit_00034	7.6	0.0004	6	34.4	51	151.7732254	123.046033	18.24	denervated
rabbit_00034	6.4	0.000413	8	25.5	66	148.3142207	108.9275117	21.1456	denervated
rabbit_00034	6	0.00055	7	29.6	207	150.8234016	118.8589841	23.1	denervated
rabbit_00034	6	0.0007	10	34.7	228	147.7750975	81.40295922	42	denervated
rabbit_00034	6	0.000275	5	25.1	189	149.7332357	121.6802091	8.25	denervated
rabbit_00034	6	0.000362	5	25.3	202	148.359901	118.4319553	10.86	denervated
rabbit_00034	6.9	0.000363	5	25	119	146.1551552	121.565083	12.5235	denervated
rabbit_00034	8.7	0.000387	7	26.3	82	149.1511723	122.0774644	23.5683	denervated
rabbit_00034	6	0.000663	14	29.1	80	148.7170785	74.90943602	55.692	denervated
rabbit_00034	6.9	0.0004	12	25.6	91	151.0876112	99.91115559	33.12	denervated
rabbit_00034	8.6	0.0008	10	26.9	113	151.7213331	106.2527626	68.8	denervated
rabbit_00034	6.6	0.000613	9	25	272	151.1942399	110.9498774	36.4122	denervated
rabbit_00034	7.9	0.000488	9	25	151	150.6657699	106.9289305	34.6968	denervated
rabbit_00034	6	0.000575	5	27.1	296	150.2694811	122.8378311	17.25	denervated
rabbit_00034	6	0.000838	5	32.2	172	144.2545635	122.5448476	25.14	denervated
rabbit_00034	7	0.000525	9	27.8	49	143.9518564	116.4221211	33.075	denervated
rabbit_00034	8.9	0.000513	11	25	81	149.8865525	102.5629656	50.2227	denervated
rabbit_00034	6	0.000362	6	25	191	149.2924801	120.0417161	13.032	denervated
rabbit_00034	6	0.000588	5	25.2	215	149.7759443	128.3930798	17.64	denervated
rabbit_00034	6	0.000262	7	27.4	245	147.3099579	125.2213768	11.004	denervated
rabbit_00034	6.7	0.000462	11	30.3	277	145.3499436	109.4554577	34.0494	denervated
rabbit_00034	8	0.000887	7	25	327	150.635921	128.5734464	49.672	denervated
rabbit_00034	6.4	0.000687	12	25	189	143.4936819	104.6574579	52.7616	denervated
rabbit_00034	7.2	0.00065	7	27.6	292	148.6477666	119.6000403	32.76	denervated
rabbit_00034	6	0.00055	6	32.7	30	148.1374778	130.6009135	19.8	denervated
rabbit_00036	6	0.00025	10	32.2	116	172.3678706	151.7930479	15	denervated
rabbit_00036	6	0.0003	6	37.2	287	174.6600798	159.6213765	10.8	denervated
rabbit_00036	6	0.000462	11	35.7	378	170.7272621	112.6320434	30.492	denervated
rabbit_00036	6	0.000575	7	25	305	171.4623211	129.6139857	24.15	denervated
rabbit_00036	6	0.000663	12	28	49	170.3520621	110.128153	47.736	denervated
rabbit_00036	6.3	0.00025	6	36.1	133	167.8571308	158.7600742	9.45	denervated
rabbit_00036	7	0.000412	10	30.9	257	165.4926811	146.0264702	28.84	denervated
rabbit_00036	6.7	0.000925	7	25	378	166.0127189	120.2883607	43.3825	denervated
rabbit_00036	8.3	0.000813	10	25	290	163.7132366	109.4927976	67.479	denervated
rabbit_00036	6.8	0.00025	8	25	101	165.8828985	151.7714386	13.6	denervated
rabbit_00036	6.3	0.0006	7	25	185	161.5233678	124.1572699	26.46	denervated
rabbit_00036	6.8	0.000588	8	25	269	161.5799394	114.1208447	31.9872	denervated
rabbit_00036	6	0.000475	5	25	169	162.2232084	140.0147167	14.25	denervated
rabbit_00036	6.5	0.000325	7	25	179	160.8067821	155.8961899	14.7875	denervated
rabbit_00036	8.4	0.00065	11	25	247	161.7307568	106.231764	60.06	denervated
rabbit_00036	9.7	0.0009	7	28.4	255	163.7904439	127.2767746	61.11	denervated
rabbit_00036	9.2	0.000675	11	36.4	169	161.5027753	105.2223931	68.31	denervated
rabbit_00036	8.5	0.0004	5	28.5	259	163.4679972	126.1580917	17	denervated
rabbit_00036	8.6	0.000325	7	25	237	160.3169755	142.1868965	19.565	denervated
rabbit_00036	6.5	0.000475	7	28.6	246	158.6259272	125.9453179	21.6125	denervated
rabbit_00036	6	0.000376	9	36.2	199	160.2178761	150.4217757	20.304	denervated
rabbit_00036	6	0.000712	13	25.9	292	156.496945	132.9985718	55.536	denervated
rabbit_00036	6.4	0.000512	13	25	149	157.4550317	131.4790071	42.5984	denervated
rabbit_00036	7.3	0.000325	12	25	141	158.2705505	144.5935891	28.47	denervated
rabbit_00036	6	0.000663	10	26.5	49	158.2706918	135.086039	39.78	denervated
rabbit_00036	6	0.000975	5	29.5	100	159.7350759	128.4784736	29.25	denervated
rabbit_00036	6	0.000862	5	25	351	159.5435935	130.6012533	25.86	denervated
rabbit_00036	6.1	0.000624	7	25	374	159.7350582	145.1586401	26.6448	denervated
rabbit_00036	6.2	0.000425	8	25	280	157.0445657	148.8253251	21.08	denervated
rabbit_00036	6	0.0009	5	25	136	158.974395	130.0511401	27	denervated
rabbit_00036	6.4	0.000787	5	25	321	160.8318448	133.3161495	25.184	denervated
rabbit_00036	7.6	0.000763	9	27.4	305	160.062614	116.0196218	52.1892	denervated
rabbit_00036	7.8	0.000337	9	33.8	165	161.4145453	151.2246747	23.6574	denervated
rabbit_00036	6.7	0.000325	10	30	290	159.6906453	155.3748806	21.775	denervated
rabbit_00036	8.6	0.000487	8	25	214	160.6569898	133.0414237	33.5056	denervated
rabbit_00036	7.3	0.000775	5	25	40	160.0296368	145.0116158	28.2875	denervated
rabbit_00036	7.8	0.000338	9	33.8	165	156.8660567	146.2217204	23.7276	denervated
rabbit_00036	6.7	0.000325	10	30	290	159.843962	158.2831989	21.775	denervated
rabbit_00036	8.6	0.000487	8	25	214	163.0702684	139.4064679	33.5056	denervated
rabbit_00036	7.3	0.000775	5	25	40	162.2828587	149.398121	28.2875	denervated
rabbit_00036	6.1	0.00085	5	27.7	199	161.7101632	154.0225393	25.925	denervated
rabbit_00036	6.5	0.0007	6	34.1	336	162.3730773	152.2673724	27.3	denervated
rabbit_00036	6.8	0.000262	9	28.1	335	162.5916923	142.6686356	16.0344	denervated
rabbit_00036	6	0.000288	5	25	270	164.0153181	149.5945336	8.64	denervated
rabbit_00036	6.2	0.000275	13	27.5	209	164.2784145	140.6865627	22.165	denervated
rabbit_00036	6.5	0.000587	8	34.8	163	171.4501043	149.2389274	30.524	denervated
rabbit_00036	7.6	0.0004	6	34.4	51	174.8863839	167.522325	18.24	denervated
rabbit_00036	6.4	0.000413	8	25.5	66	170.8376791	139.5336868	21.1456	denervated
rabbit_00036	6	0.00055	7	29.6	207	165.8600242	149.8606667	23.1	denervated
rabbit_00036	6	0.000275	5	25.1	189	181.7047627	155.6459942	8.25	denervated
rabbit_00036	6	0.000363	5	25.3	202	164.0933758	142.7081704	10.89	denervated
rabbit_00036	8	0.001	8	30	0	192.5164287	175.4944583	64	denervated
rabbit_00036	8.6	0.0008	10	26.9	113	164.3352041	139.171862	68.8	denervated
rabbit_00036	6.6	0.000613	9	25	272	164.3859222	137.693953	36.4122	denervated
rabbit_00036	7.9	0.000488	9	25	151	164.8596318	134.8844169	34.6968	denervated
rabbit_00036	6	0.000575	5	27.1	296	162.8214411	153.8215541	17.25	denervated
rabbit_00036	7	0.000525	9	27.8	49	168.0059237	150.5975002	33.075	denervated
rabbit_00036	6	0.000362	6	25	191	162.5109567	147.9539073	13.032	denervated
rabbit_00038	6.2	0.000614	7	25	330	152.5396414	130.6713574	26.6476	denervated
rabbit_00038	6	0.000587	7	25	350	158.4098365	131.0172322	24.654	denervated
rabbit_00038	6	0.000388	9	25	247	158.9484599	129.2976128	20.952	denervated
rabbit_00038	6	0.000662	12	25.8	292	158.3610456	122.3328568	47.664	denervated
rabbit_00038	6.6	0.00025	9	27.5	136	159.4564346	123.2282737	14.85	denervated
rabbit_00038	7.4	0.000425	7	26.3	312	160.1347507	127.246803	22.015	denervated
rabbit_00038	6.5	0.000775	7	29	149	159.3341038	134.7237548	35.2625	denervated
rabbit_00038	7.6	0.000438	11	25	303	156.9617758	119.4625062	36.6168	denervated
rabbit_00038	6.2	0.000887	6	25	323	159.8066719	134.7784069	32.9964	denervated
rabbit_00038	6.5	0.000475	9	25	205	156.5331155	120.9854524	27.7875	denervated
rabbit_00038	6.7	0.00035	5	25	56	159.5908548	135.5398126	11.725	denervated
rabbit_00038	8	0.000575	5	25	76	154.1043505	134.8104499	23	denervated
rabbit_00038	6	0.000325	6	25	129	156.373417	135.7147256	11.7	denervated
rabbit_00038	6	0.000275	9	25	239	154.3951335	123.4083692	14.85	denervated
rabbit_00038	6	0.000375	9	27.7	183	157.0976514	141.1208115	20.25	denervated
rabbit_00038	6.6	0.00075	5	25.6	118	155.6158031	139.3365228	24.75	denervated
rabbit_00038	6	0.000775	10	25	285	156.063706	130.0326868	46.5	denervated
rabbit_00038	6	0.000538	11	28.4	172	166.8464443	120.2483122	35.508	denervated
rabbit_00038	6	0.000912	7	37.1	134	164.2530251	124.8687559	38.304	denervated
rabbit_00038	6.6	0.000725	6	33.3	251	173.8122899	136.2646908	28.71	denervated
rabbit_00038	8.1	0.000538	10	34.3	240	157.7318833	118.5229829	43.578	denervated
rabbit_00038	7.9	0.000625	5	31.9	347	165.8984494	137.1627333	24.6875	denervated
rabbit_00038	8.5	0.000475	6	38.5	289	156.7020327	134.3940455	24.225	denervated
rabbit_00038	6	0.00025	10	35.4	348	155.3306976	120.4120264	15	denervated
rabbit_00038	6	0.00025	7	25	311	160.551171	128.8781633	10.5	denervated
rabbit_00038	6.7	0.00025	6	25	319	159.7665947	138.2339765	10.05	denervated
rabbit_00038	9.1	0.0004	9	27.2	299	162.7619491	126.981014	32.76	denervated
rabbit_00038	8.8	0.000825	10	31.7	321	160.0079134	114.0734506	72.6	denervated
rabbit_00038	6	0.0008	11	25	232	159.2371152	121.359711	52.8	denervated
rabbit_00038	6.4	0.000775	10	25	231	158.5927892	118.3788086	49.6	denervated
rabbit_00038	7.2	0.000375	8	25	184	159.7290114	123.3776945	21.6	denervated
rabbit_00038	6	0.000712	5	25	137	163.3275745	123.8959096	21.36	denervated
rabbit_00038	8.9	0.0006	12	29.3	117	181.4118117	110.2734727	64.08	denervated
rabbit_00038	6.1	0.000625	5	25.4	286	167.7986062	132.5156586	19.0625	denervated
rabbit_00038	6.4	0.000625	8	29.4	159	173.3575466	126.1773229	32	denervated
rabbit_00038	6	0.000438	11	35.8	254	164.9782068	122.8328635	28.908	denervated
rabbit_00038	6.8	0.000475	12	32.8	261	165.5072841	113.2017538	38.76	denervated
rabbit_00038	8.3	0.00025	5	33.8	134	159.4113747	133.2695546	10.375	denervated
rabbit_00038	6	0.000275	5	25	318	158.2488901	135.5758697	8.25	denervated
rabbit_00038	6	0.000425	6	25	230	158.1598002	132.0017428	15.3	denervated
rabbit_00038	6.6	0.000612	9	28.7	251	160.0632469	124.1389744	36.3528	denervated
rabbit_00038	8.1	0.00055	6	36.2	141	160.4613622	127.9313883	26.73	denervated
rabbit_00038	7	0.000587	6	27.5	159	162.236208	132.3585673	24.654	denervated
rabbit_00038	6.2	0.000438	7	32.4	53	160.9050528	125.9753643	19.0092	denervated
rabbit_00038	6.6	0.000975	6	26.9	93	161.0212779	131.1940027	38.61	denervated
rabbit_00038	6	0.0009	9	33.7	247	157.4166337	121.3947681	48.6	denervated
rabbit_00038	6.3	0.00075	7	34.1	25	161.6470532	131.1960766	33.075	denervated
rabbit_00038	6.7	0.000287	13	25	25	159.9104807	125.9266663	24.9977	denervated
rabbit_00038	6	0.00025	13	25	86	164.2088011	125.835395	19.5	denervated
rabbit_00038	6	0.000413	10	25	288	159.719619	128.8833665	24.78	denervated
rabbit_00038	6.9	0.000737	7	25	228	160.4061274	134.6450733	35.5971	denervated
rabbit_00038	8.9	0.0004	13	25	121	160.190416	122.6845273	46.28	denervated
rabbit_00038	6.7	0.000837	10	25.3	45	162.8778108	115.242335	56.079	denervated
rabbit_00038	6	0.000675	5	25.8	99	156.4549795	131.8411754	20.25	denervated
rabbit_00038	6.8	0.000325	7	25	200	158.3572902	135.5250185	15.47	denervated
rabbit_00038	8.2	0.000513	11	25	264	158.510212	113.0965351	46.2726	denervated
rabbit_00038	6.7	0.0007	5	26	155	157.6211309	132.510526	23.45	denervated
rabbit_00038	8.4	0.00035	8	28	268	157.0723803	126.7323895	23.52	denervated
rabbit_00038	7.4	0.000725	11	25	255	156.672028	115.5021412	59.015	denervated
rabbit_00038	6	0.000776	11	25.2	309	159.6156016	112.4958522	51.216	denervated
rabbit_00038	6.8	0.0003	6	25.5	215	160.1994209	135.1422618	12.24	denervated
rabbit_00038	8.4	0.000463	10	25	334	155.157155	115.0381239	38.892	denervated
rabbit_00038	7.3	0.000675	7	29.7	349	158.1790806	127.7414509	34.4925	denervated
rabbit_00038	6	0.000425	10	25.4	194	156.6120498	121.1238386	25.5	denervated
rabbit_00038	6.9	0.000438	5	25	117	158.6782205	135.1182766	15.111	denervated
rabbit_00038	8.7	0.0006	5	25	132	157.9826567	130.2712435	26.1	denervated
rabbit_00038	6	0.000313	5	25	236	157.3804344	129.9556704	9.39	denervated
rabbit_00038	6	0.000325	5	25.7	126	158.9377138	132.9378958	9.75	denervated
