# Supplementary material for: Importance of cardiac-synchronized vagus nerve stimulation parameters on the provoked chronotropic response for different levels of cardiac innervation
Source: Front Physiol. 2024 May 21;15:1379936. doi: 10.3389/fphys.2024.1379936 (PMC11148559; doi:10.3389/fphys.2024.1379936)
Supplement: Supplementary file 2 [file DataSheet2.ZIP › Supplementary Material 2/generate_results.ipynb]

# %% [markdown]
## Correlation Analysis
### Figure 3

# %% [code]
import pandas as pd
import matplotlib.pyplot as plt
import seaborn as sns
import numpy as np
from matplotlib import ticker
from scipy.stats import spearmanr

# Load data from the CSV file
data = pd.read_csv('all_data.csv')

# Calculate the relative heart rate reduction
data['relative_hr_reduction'] = 100 * (data['hr_bl (bpm)'] - data['hr_stim (bpm)']) / data['hr_bl (bpm)']
data['pw (s)'] = data['pw (s)'] * 1e6  # Convert pulse width from seconds to microseconds

# Define innervation groups
innervation_groups = ['intact', 'vagotomy', 'denervated']
innervation_groups_labels = ['Intact', 'Vagotomy', 'Isolated']

# Define parameters
parameters = ['charge (μC)', 'int (mA)', 'pw (s)', 'np', 'f (Hz)', 'del (ms)']
axis_labels = ["Charge (μC)", "Intensity (mA)", "Pulse Width (μs)", "Number of Pulses", "Frequency (Hz)", "Delay (ms)"]
axis_labels_bar = ["Charge", "Intensity", "Pulse Width", "Num. of Pulses", "Frequency", "Delay"]
axis_label_size = 27
tick_label_size = 22

# Define colors for different innervation conditions
colors = {'intact': '#7F7FFF', 'vagotomy': '#FFD27F', 'denervated': '#7FBF7F'}

# Create a dictionary to store correlation values for each parameter and each group
correlation_values = {}
p_values = {}

# Set up the matplotlib figure with subplots
fig, axs = plt.subplots(4, 6, figsize=(30, 20), constrained_layout=True)

# Iterate over each subplot to create scatter plots for intact, vagotomy, and denervated conditions
for i, group in enumerate(innervation_groups):
    group_data = data[data['innervation'] == group]
    for j, param in enumerate(parameters):
        ax = axs[i, j]
        sns.regplot(ax=ax, data=group_data, x=param, y='relative_hr_reduction', line_kws={'color': 'black'}, scatter_kws={'alpha': 0.7, 'color': colors[group]})
        
        # Calculate correlation coefficient and p-value
        corr, pval = spearmanr(group_data[param], group_data['relative_hr_reduction'])
        
        ax.set_xlabel(axis_labels[j], fontsize=axis_label_size)
        ax.set_ylabel('ΔHR (%)', fontsize=axis_label_size)

        if param not in correlation_values:
            correlation_values[param] = []
            p_values[param] = []
        
        correlation_values[param].append(corr)
        p_values[param].append(pval)
        
        ax.spines['top'].set_visible(False)
        ax.spines['right'].set_visible(False)
        ax.spines['bottom'].set_visible(True)
        ax.spines['left'].set_visible(True)
        ax.grid(True, linestyle=':', alpha=0.7)
        
        significance_marker = '***' if pval < 0.001 else '**' if pval < 0.01 else '*'

        # Remove subplot title
        ax.set_title('')

        # Increase axis tick label font size
        ax.tick_params(axis='both', which='major', labelsize=tick_label_size)  # Adjust labelsize

# Iterate over the last row of subplots to create bar charts for correlation comparison
for j, param in enumerate(parameters):
    ax = axs[3, j]
    correlations = correlation_values[param]
    pvals = p_values[param]
    ax.bar(innervation_groups_labels, correlations, color=[colors[group] for group in innervation_groups], alpha=0.9)
    ax.set_ylabel(f'{axis_labels_bar[j]} vs ΔHR', fontsize=axis_label_size)  # Adjust label font size
    ax.set_ylim([-0.1, 1])  # Set lower y-axis limit to -0.1
    
    # Remove the box and turn on the grid for the bar chart
    ax.spines['top'].set_visible(False)
    ax.spines['right'].set_visible(False)
    ax.spines['bottom'].set_visible(True)
    ax.spines['left'].set_visible(True)
    ax.grid(True, linestyle=':', alpha=0.7)

    # Add correlation coefficient as text on top of the bars
    for x, corr in enumerate(correlations):
        significance_marker = '***' if pvals[x] < 0.001 else '**' if pvals[x] < 0.01 else '*'
        if corr<0:
            ax.text(x, corr + 0.1, f'r = {corr:.2f}', ha='center', fontsize=20)
            ax.text(x, corr + 0.15, f'{significance_marker}', ha='center', va='bottom', fontsize=20)
        elif pvals[x] < 0.05:
            ax.text(x, corr + 0.05, f'r = {corr:.2f}', ha='center', fontsize=20)
            ax.text(x, corr + 0.1, f'{significance_marker}', ha='center', va='bottom', fontsize=20)

    # Adjust axis tick label font size
    ax.tick_params(axis='y', which='major', labelsize=tick_label_size)  # Adjust the labelsize as needed
    ax.tick_params(axis='x', which='major', labelsize=18)  # Adjust the labelsize as needed

    # Remove subplot title
    ax.set_title('')

# Show the plot
plt.savefig('./figures/figure3.svg', format='svg')
plt.show()


# %% [markdown]
### Supplementary Table S1

# %% [code]
correlation_df = pd.DataFrame.from_dict(correlation_values, orient='index', columns=innervation_groups)
p_values_df = pd.DataFrame.from_dict(p_values, orient='index', columns=innervation_groups)

# Function to add significance symbols based on p-values
def add_significance_symbols(p_value):
    if p_value < 0.001:
        return '***'
    elif p_value < 0.01:
        return '**'
    elif p_value < 0.05:
        return '*'
    else:
        return ''

# Apply the function to the p-values DataFrame to create a new DataFrame with significance symbols
significance_df = p_values_df.map(add_significance_symbols)

# Combine the correlation values and significance symbols
result_df = correlation_df.astype(str) + significance_df

# Results Table (Correlations + significances indicated with asterisks)
print("Supplementary Table S1: Correlation coefficients and significances for each parameter and innervation condition")
display(result_df)
print("*** p < 0.001, ** p < 0.01, * p < 0.05\n\n")

print("P-Values")
display(p_values_df)

# %% [markdown]
## Descriptive Statistics

# %% [code]
import pandas as pd
import numpy as np

def calculate_group_and_individual_metrics(data, group):
    filtered_data = data[data['innervation'] == group].copy()

    # Update column names in the calculation
    filtered_data['hr_reduction'] = filtered_data['hr_bl (bpm)'] - filtered_data['hr_stim (bpm)']
    filtered_data['rel_hr_reduction'] = (filtered_data['hr_bl (bpm)'] - filtered_data['hr_stim (bpm)']) / filtered_data['hr_bl (bpm)']

    # Group by subject to perform calculations for each individual
    grouped = filtered_data.groupby('subject')

    # Initialize a dictionary to store individual results
    individual_results = {}
    # Initialize a dictionary to store group-level results
    group_metrics = {}

    # Iterate through each group to perform calculations for individuals
    for name, group in grouped:
        # Maximum relative heart rate reduction
        max_hr_reduction = group['hr_reduction'].max()
        max_rel_hr_reduction = group['rel_hr_reduction'].max()

        # Physiological threshold charge
        phys_threshold_charge = group[group['hr_reduction'] >= 5]['charge (μC)'].min()

        # Charge needed for maximum relative heart rate reduction
        max_reduction_charge = group[group['hr_reduction'] == max_hr_reduction]['charge (μC)'].iloc[0]

        # Normalized charge for maximum reduction
        if phys_threshold_charge is not None:
            normalized_charge = max_reduction_charge / phys_threshold_charge
        else:
            normalized_charge = None

        # Store individual results
        individual_results[name] = {
            'Baseline Heart Rate': group['hr_bl (bpm)'].mean(),
            'Stimulation Heart Rate': group['hr_stim (bpm)'].mean(),
            'Max Heart Rate Reduction': max_hr_reduction,
            'Max Relative Heart Rate Reduction': max_rel_hr_reduction,
            'Physiological Threshold Charge': phys_threshold_charge,
            'Charge for Max Reduction': max_reduction_charge,
            'Normalized Charge for Max Reduction': normalized_charge,
        }

    # Convert individual results to a DataFrame for better visualization
    individual_results_df = pd.DataFrame.from_dict(individual_results, orient='index')
    individual_results_df.reset_index(inplace=True)
    individual_results_df.rename(columns={'index': 'Subject'}, inplace=True)

    # Calculate group-level metrics
    group_metrics['Mean Baseline Heart Rate'] = individual_results_df['Baseline Heart Rate'].mean()
    group_metrics['Std Baseline Heart Rate'] = individual_results_df['Baseline Heart Rate'].std()
    group_metrics['IQR Baseline Heart Rate'] = individual_results_df['Baseline Heart Rate'].quantile(0.75) - individual_results_df['Baseline Heart Rate'].quantile(0.25)
    group_metrics['Mean Stimulation Heart Rate'] = individual_results_df['Stimulation Heart Rate'].mean()
    group_metrics['Std Stimulation Heart Rate'] = individual_results_df['Stimulation Heart Rate'].std()
    group_metrics['IQR Stimulation Heart Rate'] = individual_results_df['Stimulation Heart Rate'].quantile(0.75) - individual_results_df['Stimulation Heart Rate'].quantile(0.25)
    group_metrics['Mean Max Heart Rate Reduction'] = individual_results_df['Max Heart Rate Reduction'].mean()
    group_metrics['Std Max Heart Rate Reduction'] = individual_results_df['Max Heart Rate Reduction'].std()
    group_metrics['IQR Max Heart Rate Reduction'] = individual_results_df['Max Heart Rate Reduction'].quantile(0.75) - individual_results_df['Max Heart Rate Reduction'].quantile(0.25)
    group_metrics['Mean Max Relative Heart Rate Reduction'] = 100*individual_results_df['Max Relative Heart Rate Reduction'].mean()
    group_metrics['Std Max Relative Heart Rate Reduction'] = 100*individual_results_df['Max Relative Heart Rate Reduction'].std()
    group_metrics['IQR Max Relative Heart Rate Reduction'] = 100*individual_results_df['Max Relative Heart Rate Reduction'].quantile(0.75) - 100*individual_results_df['Max Relative Heart Rate Reduction'].quantile(0.25)
    group_metrics['Mean Physiological Threshold Charge'] = individual_results_df['Physiological Threshold Charge'].mean()
    group_metrics['Std Physiological Threshold Charge'] = individual_results_df['Physiological Threshold Charge'].std()
    group_metrics['IQR Physiological Threshold Charge'] = individual_results_df['Physiological Threshold Charge'].quantile(0.75) - individual_results_df['Physiological Threshold Charge'].quantile(0.25)
    group_metrics['Mean Charge for Max Reduction'] = individual_results_df['Charge for Max Reduction'].mean()
    group_metrics['Std Charge for Max Reduction'] = individual_results_df['Charge for Max Reduction'].std()
    group_metrics['IQR Charge for Max Reduction'] = individual_results_df['Charge for Max Reduction'].quantile(0.75) - individual_results_df['Charge for Max Reduction'].quantile(0.25)
    group_metrics['Mean Normalized Charge for Max Reduction'] = individual_results_df['Normalized Charge for Max Reduction'].mean()
    group_metrics['Std Normalized Charge for Max Reduction'] = individual_results_df['Normalized Charge for Max Reduction'].std()
    group_metrics['IQR Normalized Charge for Max Reduction'] = individual_results_df['Normalized Charge for Max Reduction'].quantile(0.75) - individual_results_df['Normalized Charge for Max Reduction'].quantile(0.25)

    # Convert group-level results to a DataFrame
    group_metrics_df = pd.DataFrame.from_dict(group_metrics, orient='index', columns=['Value'])

    return individual_results_df, group_metrics_df


# Load the dataset
data = pd.read_csv('all_data.csv')

# Calculate the metrics for intact group and get group-level metrics
res_intact_individual, res_intact_group = calculate_group_and_individual_metrics(data, "intact")
res_vagotomy_individual, res_vagotomy_group = calculate_group_and_individual_metrics(data, "vagotomy")
res_isolated_individual, res_isolated_group = calculate_group_and_individual_metrics(data, "denervated")

# Display individual results
print("Intact Innervation (Sheep, n=6) - Individual Results")
display(res_intact_individual)
print("Bilateral Rostral Vagotomy (Rabbit, n=5) - Individual Results")
display(res_vagotomy_individual)
print("Isolated Heart (Rabbit, n=4) - Individual Results")
display(res_isolated_individual)

# Display group-level metrics as DataFrames
print("Intact Innervation (Sheep, n=6) - Group Metrics")
display(res_intact_group)
print("\n")
print("Bilateral Rostral Vagotomy (Rabbit, n=5) - Group Metrics")
display(res_vagotomy_group)
print("\n")
print("Isolated Heart (Rabbit, n=4) - Group Metrics")
display(res_isolated_group)

# %% [code]
from scipy.stats import shapiro

def shapiro_hr_stats(data, group):
    res = {
    'hr_bl': shapiro(data[data['innervation'] == group]['hr_bl (bpm)']), 
    'hr_stim': shapiro(data[data['innervation'] == group]['hr_stim (bpm)'])
    }
    return pd.DataFrame.from_dict(res, orient='index')

def calc_hr_stats(data, group):
    hr_stats_intact = {
        'Mean Baseline Heart Rate': data[data['innervation'] == group]['hr_bl (bpm)'].mean(),
        'Std Baseline Heart Rate': data[data['innervation'] == group]['hr_bl (bpm)'].std(),
        'IQR Base Heart Rate': data[data['innervation'] == group]['hr_bl (bpm)'].quantile(0.75) - data[data['innervation'] == group]['hr_bl (bpm)'].quantile(0.25),
        'Mean Stimulated Heart Rate': data[data['innervation'] == group]['hr_stim (bpm)'].mean(),
        'Std Stimulated Heart Rate': data[data['innervation'] == group]['hr_stim (bpm)'].std(),
        'IQR Stimulated Heart Rate': data[data['innervation'] == group]['hr_stim (bpm)'].quantile(0.75) - data[data['innervation'] == group]['hr_stim (bpm)'].quantile(0.25),
    }
    return pd.DataFrame.from_dict(hr_stats_intact, orient='index', columns=['Value'])

# Perform the Shapiro-Wilk test for normality
shapiro_intact = shapiro_hr_stats(data, "intact")
shapiro_vagotomy = shapiro_hr_stats(data, "vagotomy")
shapiro_denervated = shapiro_hr_stats(data, "denervated")
hr_stats_denervated = calc_hr_stats(data, "denervated")
hr_stats_vagotomy = calc_hr_stats(data, "vagotomy")
hr_stats_intact = calc_hr_stats(data, "intact")

print("Intact Innervation (Sheep, n=6)")
display(shapiro_intact)
display(hr_stats_intact)
print("Bilateral Vaogtomy (Rabbit, n=5)")
display(shapiro_vagotomy)
display(hr_stats_vagotomy)
print("Isolated Heart (Rabbit, n=4)")
display(shapiro_denervated)
display(hr_stats_denervated)


# %% [code]
from scipy.stats import kruskal

# Perform the Kruskal-Wallis test
kruskal_results = {
    'Baseline Heart Rate': kruskal(res_intact_individual['Baseline Heart Rate'], res_vagotomy_individual['Baseline Heart Rate'], res_isolated_individual['Baseline Heart Rate']),
    'Stimulation Heart Rate': kruskal(res_intact_individual['Stimulation Heart Rate'], res_vagotomy_individual['Stimulation Heart Rate'], res_isolated_individual['Stimulation Heart Rate']),
    'Max Heart Rate Reduction': kruskal(res_intact_individual['Max Heart Rate Reduction'], res_vagotomy_individual['Max Heart Rate Reduction'], res_isolated_individual['Max Heart Rate Reduction']),
    'Max Relative Heart Rate Reduction': kruskal(res_intact_individual['Max Relative Heart Rate Reduction'], res_vagotomy_individual['Max Relative Heart Rate Reduction'], res_isolated_individual['Max Relative Heart Rate Reduction']),
    'Physiological Threshold Charge': kruskal(res_intact_individual['Physiological Threshold Charge'], res_vagotomy_individual['Physiological Threshold Charge'], res_isolated_individual['Physiological Threshold Charge']),
    'Charge for Max Reduction': kruskal(res_intact_individual['Charge for Max Reduction'], res_vagotomy_individual['Charge for Max Reduction'], res_isolated_individual['Charge for Max Reduction']),
    'Normalized Charge for Max Reduction': kruskal(res_intact_individual['Normalized Charge for Max Reduction'], res_vagotomy_individual['Normalized Charge for Max Reduction'], res_isolated_individual['Normalized Charge for Max Reduction']),
}

print("Kruskal-Wallis Test Results (Intact vs. Vagotomy vs. Isolated)")
display(pd.DataFrame.from_dict(kruskal_results, orient='index'))

from scipy.stats import wilcoxon

wilcoxon_results = {
    'intact': wilcoxon(data[data['innervation'] == "intact"]['hr_bl (bpm)'], data[data['innervation'] == "intact"]['hr_stim (bpm)']), 
    'vagotomy': wilcoxon(data[data['innervation'] == "vagotomy"]['hr_bl (bpm)'], data[data['innervation'] == "vagotomy"]['hr_stim (bpm)']), 
    'denervated': wilcoxon(data[data['innervation'] == "denervated"]['hr_bl (bpm)'], data[data['innervation'] == "denervated"]['hr_stim (bpm)']), 
}

print("Wilcoxon Signed-Rank Test (Baseline vs. Stimulated Heart Rate)")
display(pd.DataFrame.from_dict(wilcoxon_results, orient='index'))

# %% [markdown]
## Table 2

# %% [code]
#print("Wilcoxon Signed-Rank Test (Baseline vs. Stimulated Heart Rate)")
#print(pd.DataFrame.from_dict(wilcoxon_results, orient='index'))

#print("Kruskal-Wallis Test Results (Intact vs. Vagotomy vs. Isolated)")
#print(pd.DataFrame.from_dict(kruskal_results, orient='index'))
wilcoxon_results_df = pd.DataFrame.from_dict(wilcoxon_results, orient='index')
kruskal_results_df = pd.DataFrame.from_dict(kruskal_results, orient='index')

print("Intact Innervation (Sheep, n=6) - Group Metrics")

# Extract means and IQRs into separate DataFrames for each group
def combine_mean_iqr(mean_df, iqr_df):
    mean_df.index = mean_df.index.str.replace('Mean ', '')
    iqr_df.index = iqr_df.index.str.replace('IQR ', '')
    
    combined_df = mean_df.copy()
    combined_df['Value'] = mean_df['Value'].round(3).astype(str) + " ± " + iqr_df['Value'].round(3).astype(str)
    return combined_df.reset_index()

# Combine the mean and IQR values for each group
combined_intact = combine_mean_iqr(res_intact_group[res_intact_group.index.str.contains('Mean')],
                                    res_intact_group[res_intact_group.index.str.contains('IQR')])
combined_vagotomy = combine_mean_iqr(res_vagotomy_group[res_vagotomy_group.index.str.contains('Mean')],
                                      res_vagotomy_group[res_vagotomy_group.index.str.contains('IQR')])
combined_isolated = combine_mean_iqr(res_isolated_group[res_isolated_group.index.str.contains('Mean')],
                                      res_isolated_group[res_isolated_group.index.str.contains('IQR')])

# Create a new DataFrame to combine the results for all groups
final_combined_df = pd.DataFrame({
    'Intact': combined_intact['Value'],
    'Vagotomy': combined_vagotomy['Value'],
    'Denervated': combined_isolated['Value']
})

# Set the index of the final_combined_df
final_combined_df.index = combined_intact['index']

# Iterate through rows of kruskal_results_df and add "*" to matching columns in final_combined_df
for idx, row in kruskal_results_df.iterrows():
    p_value_key = idx.title()
    if p_value_key in final_combined_df.index:
        for column in final_combined_df.columns:
            if row['pvalue'] < 0.05:
                final_combined_df.at[p_value_key, column] = f'{final_combined_df.at[p_value_key, column]} *'
    elif idx == 'Charge for Max Reduction':  # Check for 'Charge for Max Reduction' explicitly
        for column in final_combined_df.columns:
            if row['pvalue'] < 0.05:
                final_combined_df.at['Charge for Max Reduction', column] = f'{final_combined_df.at["Charge for Max Reduction", column]} *'

# Iterate through rows of wilcoxon_results_df and add "‡" to matching cells in final_combined_df
for group, row in wilcoxon_results_df.iterrows():
    p_value = row['pvalue']
    # Check if the group label exists in final_combined_df columns (case-insensitive)
    matching_columns = [col for col in final_combined_df.columns if group.lower() in col.lower()]
    if matching_columns:
        for col in matching_columns:
            if p_value < 0.05:
                final_combined_df.at['Stimulation Heart Rate', col] += ' ‡'

# Display the new DataFrame
display(final_combined_df)


# %% [markdown]
## Parameter Distributions

# %% [code]
import pandas as pd
import matplotlib.pyplot as plt
import seaborn as sns
import numpy as np
from matplotlib import ticker

# Load data from the CSV file
data = pd.read_csv('all_data.csv')

# Define innervation groups
innervation_groups = ['intact', 'vagotomy', 'denervated']

# Calculate the relative heart rate reduction
data['relative_hr_reduction'] = 100 * (data['hr_bl (bpm)'] - data['hr_stim (bpm)']) / data['hr_bl (bpm)']
data['pw (s)'] = data['pw (s)'] * 1e6  # Convert pulse width from seconds to microseconds

# Define parameters including heart rate parameters
parameters = ['charge (μC)', 'int (mA)', 'pw (s)', 'np', 'f (Hz)', 'del (ms)', 'hr_bl (bpm)', 'hr_stim (bpm)']
axis_labels = ["Charge (μC)", "Current Amplitude (mA)", "Pulse Width (μs)", "Number of Pulses", "Frequency (Hz)", "Delay (ms)", "Baseline HR (bpm)", "Stimulated HR (bpm)"]
axis_labels_bar = ["Charge", "Current Amplitude", "Pulse Width", "Number of Pulses", "Frequency", "Delay", "Baseline HR", "Stimulated HR"]
axis_label_size = 22
tick_label_size = 18

# Define colors for different innervation conditions
colors = {'intact': '#7F7FFF', 'vagotomy': '#FFD27F', 'denervated': '#7FBF7F'}

# Create a dictionary to store correlation values for each parameter and each group
correlation_values = {}

# Set up the matplotlib figure with subplots, adjust the number of columns to match the number of parameters
fig, axs = plt.subplots(3, len(parameters), figsize=(31, 10), constrained_layout=True)

# Iterate over each subplot to create histograms for intact, vagotomy, and denervated conditions
for i, group in enumerate(innervation_groups):
    group_data = data[data['innervation'] == group]  
    for j, param in enumerate(parameters):
        ax = axs[i, j]
        sns.histplot(ax=ax, data=group_data, x=param, bins=10, alpha=0.5, color=colors[group], kde=True)
        
        ax.set_xlabel(axis_labels[j], fontsize=axis_label_size)  # Adjust label font size
        ax.set_ylabel('Frequency', fontsize=axis_label_size)  # Adjust label font size
        
        ax.spines['top'].set_visible(False)
        ax.spines['right'].set_visible(False)
        ax.spines['bottom'].set_visible(True)
        ax.spines['left'].set_visible(True)
        ax.grid(True, linestyle=':', alpha=0.7)
        
        ax.set_title('')
        
        # Adjust axis tick label font size
        ax.tick_params(axis='both', which='major', labelsize=tick_label_size)  # Adjust labelsize

# Show the plot
plt.tight_layout()
plt.savefig('./figures/param_distributions.svg', format='svg')
plt.show()
