# Supplementary material for: Importance of cardiac-synchronized vagus nerve stimulation parameters on the provoked chronotropic response for different levels of cardiac innervation
Source: Front Physiol. 2024 May 21;15:1379936. doi: 10.3389/fphys.2024.1379936 (PMC11148559; doi:10.3389/fphys.2024.1379936)
Supplement: Supplementary file 2 [file DataSheet2.ZIP › Supplementary Material 2/README.txt]

================================================================================
README for Supplementary Material
================================================================================

Study Title: 
Importance of cardiac-synchronized vagus nerve stimulation parameters on the provoked chronotropic response for different levels of cardiac innervation

Authors: 
Max Haberbusch, Bettina Kronsteiner, Philipp Aigner, Attila Kiss, Bruno Karl Podesser, Francesco Moscato

================================================================================
Contents of Supplementary Material:
================================================================================

1. all_data.csv 
- Combined dataset used for analysis in the study, comprising both original data from this study and data from the Ojeda et al. (2016) publication.

2. generate_results.ipynb 
- Jupyter Notebook with Python scripts to generate all results presented in the article.

================================================================================
Data Description:
================================================================================

'all_data.csv' File Composition:
- rabbit subject data stem from experimental measurements conducted by the authors of this study.
- sheep subject data stem from Ojeda et al. (2016) open access supplementary materials.

================================================================================
Attribution and Modifications:
================================================================================

The data from Ojeda et al. have been integrated with our data to support our analysis. No alteration to the original Ojeda et al. data has been made.

Citation for Data from Ojeda et al.:
Ojeda, D., Le Rolle, V., Romero-Ugalde, H. M., Gallet, C., Bonnet, J. L., Henry, C., ... & Hernández, A. I. (2016). Sensitivity analysis of vagus nerve stimulation parameters on acute cardiac autonomic responses: Chronotropic, inotropic and dromotropic effects. PLoS ONE, 11(9), e0163734.

================================================================================
License Information:
================================================================================

Data from Ojeda et al. (2016) is licensed under CC BY 4.0, allowing sharing, adaptation, and commercial use with proper attribution. Full license details can be found at https://creativecommons.org/licenses/by/4.0/.

For any use of the combined dataset, please attribute as follows:

"This dataset includes data obtained from the supplementary materials of the study by Ojeda et al. (2016), which is licensed under CC BY 4.0, and data collected by the authors of the current study."

================================================================================
